# Supplementary material for: The endoplasmic reticulum membrane protein complex localizes to the mitochondrial - endoplasmic reticulum interface and its subunits modulate phospholipid biosynthesis in Trypanosoma brucei
Source: PLoS Pathog. 2022 May 2;18(5):e1009717. doi: 10.1371/journal.ppat.1009717 (PMC9113592; doi:10.1371/journal.ppat.1009717)
Supplement: S5 Table — (XLSX) [file ppat.1009717.s009.xlsx]

## Sheet: Results EMC3 & EMC8 SILAC RNAi
									EMC3 RNAi (3 days)		EMC3 RNAi (3.5 days)		EMC8 RNAi (3 days)		EMC8 RNAi (3.5 days)
Protein Group ID	Protein IDs	Majority protein IDs	Gene name	Fasta headers	Mol. weight [kDa]	Sequence coverage [%]	Q-value	Score	Mean log2 ratio normalized +/- Tet	p-value	Mean log2 ratio normalized +/- Tet	p-value	Mean log2 ratio normalized +/- Tet	p-value	Mean log2 ratio normalized +/- Tet	p-value	Sequence coverage [%] EMC3 3d Rep. 1	Sequence coverage [%] EMC3 3d Rep. 2	Sequence coverage [%] EMC3 3d Rep. 3	Unique peptides EMC3 3d Rep. 1	Unique peptides EMC3 3d Rep. 2	Unique peptides EMC3 3d Rep. 3	Ratio L/H normalized EMC3 3d Rep. 1	Ratio H/L normalized EMC3 3d Rep. 2	Ratio H/L normalized EMC3 3d Rep. 3	log2 Ratio L/H normalized EMC3 3d Rep. 1	log2 Ratio H/L normalized EMC3 3d Rep. 2	log2 Ratio normalized EMC3 3d Rep. 3	Ratio variability [%] EMC3 3d Rep. 1	Ratio variability [%] EMC3 3d Rep. 2	Ratio variability [%] EMC3 3d Rep. 3	Ratio count EMC3 3d Rep. 1	Ratio count EMC3 3d Rep. 2	Ratio count EMC3 3d Rep. 3	Intensity EMC3 3d Rep. 1	Intensity L EMC3 3d Rep. 1	Intensity H EMC3 3d Rep. 1	Intensity EMC3 3d Rep. 2	Intensity L EMC3 3d Rep. 2	Intensity H EMC3 3d Rep. 2	Intensity EMC3 3d Rep. 3	Intensity L EMC3 3d Rep. 3	Intensity H EMC3 3d Rep. 3	Sequence coverage [%] EMC3 3.5d Rep. 1	Sequence coverage [%] EMC3 3.5d Rep. 2	Sequence coverage [%] EMC3 3.5d Rep. 3	Unique peptides EMC3 3.5d Rep. 1	Unique peptides EMC3 3.5d Rep. 2	Unique peptides EMC3 3.5d Rep. 3
68	Tb927.5.4450;Tb05.5K5.100	Tb927.5.4450;Tb05.5K5.100		Tb927.5.4450 | organism=Trypanosoma_brucei_TREU927 | product=hypothetical protein, conserved | location=Tb927_05_v5.1:1372025-1372721(-) | length=169 | sequence_SO=chromosome | SO=protein_coding;Tb05.5K5.100 | organism=Trypanosoma_brucei_TREU927 | product=	29.6	18.603	0	7.3989	-0.0771925	0.587422	0.141712	0.373956	0.0736333	0.172143	0.076902	0.38252	14.8	16	9.5	2	2	1	1.06559	0.80632	0.99127	0.0916482	-0.310576	-0.01265	3.4439	13.724		2	2	1	28519000	16066000	12454000	33162000	19283000	13878000	34717000	17449000	17268000	16	16	21.3	2	2	3
69	Tb05.5K5.110;Tb927.5.4460;Tb11.v5.0866	Tb05.5K5.110;Tb927.5.4460		Tb05.5K5.110 | organism=Trypanosoma_brucei_TREU927 | product=major vault protein, putative,BAC from homologous region on chr5 | location=5K5_v5.1:19630-22146(-) | length=838 | sequence_SO=contig | SO=protein_coding;Tb927.5.4460 | organism=Trypanosoma_bruce	27.1	94.06	0	94.954	-0.0182457	0.5601	-0.062905	0.137756	-0.0459305	0.59785	-0.056909	0.0994496	19.1	19.1	20.9	11	10	11	1.00042	0.95246	1.0104	0.000606059	-0.0702696	0.0149265	26.652	7.3341	19.369	11	12	12	301360000	152770000	148600000	270630000	139970000	130660000	269400000	129500000	139900000	20.2	22.4	17.9	11	12	9
70	Tb927.5.4470;Tb05.5K5.120	Tb927.5.4470;Tb05.5K5.120	TZP95.8	Tb927.5.4470 | organism=Trypanosoma_brucei_TREU927 | product=hypothetical protein, conserved | location=Tb927_05_v5.1:1376584-1379121(-) | length=845 | sequence_SO=chromosome | SO=protein_coding;Tb05.5K5.120 | organism=Trypanosoma_brucei_TREU927 | product=	3.6	95.764	0	5.637			0.0590824	0.840671					0	0	0	0	0	0										0	0	0	0	0	0	0	0	0	0	0	0	1.7	1.7	3.6	1	1	2
71	Tb927.5.4480;Tb05.5K5.130	Tb927.5.4480;Tb05.5K5.130		Tb927.5.4480 | organism=Trypanosoma_brucei_TREU927 | product=paraflagellar rod component par4, putative | location=Tb927_05_v5.1:1380402-1382169(-) | length=579 | sequence_SO=chromosome | SO=protein_coding;Tb05.5K5.130 | organism=Trypanosoma_brucei_TREU927	35.1	68.313	0	97.844	-0.0815317	0.0831143	-0.0290224	0.430838	0.0430871	0.0917838	-0.110104	0.135061	20.4	24.2	22.8	12	14	13	0.969086	0.95293	0.914	-0.0453032	-0.0695579	-0.129734	18.037	12.337	17.271	12	15	14	320570000	157170000	163400000	492160000	255840000	236320000	422590000	232730000	189860000	22.5	19.7	22.1	13	12	14
72	Tb927.5.4500;Tb05.5K5.150	Tb927.5.4500;Tb05.5K5.150	TbSAR1	Tb927.5.4500 | organism=Trypanosoma_brucei_TREU927 | product=ras-like small GTPase, putative (TbSAR1) | location=Tb927_05_v5.1:1383483-1384100(-) | length=194 | sequence_SO=chromosome | SO=protein_coding;Tb05.5K5.150 | organism=Trypanosoma_brucei_TREU927 |	50	21.771	0	93.71	0.0830517	0.213543	0.0213698	0.43107	0.0131199	0.840696	0.210959	0.0646992	40.2	36.6	38.1	6	5	6	1.07301	1.1111	0.99689	0.10166	0.151989	-0.00449377	34.231	4.2115	3.7855	6	5	6	369550000	202220000	167320000	185660000	92443000	93213000	243220000	130470000	112750000	41.2	33.5	26.8	6	5	4
73	Tb927.5.4530;Tb05.5K5.170	Tb927.5.4530;Tb05.5K5.170	ELO4	Tb927.5.4530 | organism=Trypanosoma_brucei_TREU927 | product=fatty acid elongase, putative | location=Tb927_05_v5.1:1387882-1389317(-) | length=252 | sequence_SO=chromosome | SO=protein_coding;Tb05.5K5.170 | organism=Trypanosoma_brucei_TREU927 | product=el	5.2	28.98	0	6.71									0	0	0	0	0	0										0	0	0	0	0	0	0	0	0	0	0	0	0	0	0	0	0	0
74	Tb927.5.4560;Tb11.v5.0409;Tb05.5K5.200	Tb927.5.4560;Tb11.v5.0409;Tb05.5K5.200		Tb927.5.4560 | organism=Trypanosoma_brucei_TREU927 | product=guanine deaminase, putative,guanase, putative,guanine aminase, putative,guanine aminohydrolase, putative | location=Tb927_05_v5.1:1410838-1412388(+) | length=516 | sequence_SO=chromosome | SO=pro	29.5	55.321	0	96.91	-0.0639157	0.222344	0.00550371	0.798045	-0.0396381	0.19329	-0.267168	0.105023	18.4	20.7	16.3	6	7	5	1.00622	0.92967	0.93596	0.00894352	-0.105209	-0.0954812	12.16	24.751	13.506	8	7	5	294210000	140750000	153460000	236360000	120950000	115400000	232550000	119690000	112850000	26	27.9	16.5	9	10	6
75	Tb927.5.4380;Tb05.5K5.30	Tb927.5.4380;Tb05.5K5.30	KPP1	Tb927.5.4380 | organism=Trypanosoma_brucei_TREU927 | product=kinetoplastid-specific phospho-protein phosphatase, putative | location=Tb927_05_v5.1:1357435-1359345(-) | length=636 | sequence_SO=chromosome | SO=protein_coding;Tb05.5K5.30 | organism=Trypanoso	43.6	71.37	0	323.31	-0.00258459	0.92516	0.0461459	0.0374369	0.0508003	0.306722	0.0556868	0.339457	35.7	21.1	27.5	16	10	13	0.996214	1.0288	0.97047	-0.00547185	0.0409625	-0.0432445	13.736	17.686	23.458	20	10	13	554690000	285280000	269410000	361190000	180270000	180920000	447170000	230910000	216260000	26.6	23.7	27	12	11	12
76	Tb927.5.4390;Tb05.5K5.40	Tb927.5.4390;Tb05.5K5.40		Tb927.5.4390 | organism=Trypanosoma_brucei_TREU927 | product=hypothetical protein, conserved | location=Tb927_05_v5.1:1363327-1363734(-) | length=135 | sequence_SO=chromosome | SO=protein_coding;Tb05.5K5.40 | organism=Trypanosoma_brucei_TREU927 | product=h	31.9	15.063	0	81.945	-0.0394898	0.0136986	-0.0532228	0.488504	-0.0192361	0.7374	-0.210892	0.0582028	31.9	31.9	31.9	3	3	3	0.966837	0.97504	0.97715	-0.0486547	-0.0364667	-0.0333481	10.374	15.982	18.913	4	4	4	108320000	54297000	54028000	97946000	50353000	47593000	117840000	63669000	54173000	24.4	24.4	22.2	2	2	2
77	Tb927.5.4400;Tb05.5K5.50	Tb927.5.4400;Tb05.5K5.50		Tb927.5.4400 | organism=Trypanosoma_brucei_TREU927 | product=hypothetical protein, conserved | location=Tb927_05_v5.1:1364125-1365423(-) | length=432 | sequence_SO=chromosome | SO=protein_coding;Tb05.5K5.50 | organism=Trypanosoma_brucei_TREU927 | product=h	9	47.23	0	20.773	-0.388442	0.0564865	-0.295793	0.239497	0.096191	0.328582	-0.171569	0.0593104	9	4.9	4.9	2	1	1	0.66921	0.80317	0.82953	-0.57947	-0.316223	-0.269634	61.295	24.972	14.791	2	2	2	29283000	11974000	17308000	17731000	9413200	8317300	18200000	9537600	8661900	9	4.9	9	2	1	2
78	Tb927.5.4410;Tb05.5K5.60	Tb927.5.4410;Tb05.5K5.60		Tb927.5.4410 | organism=Trypanosoma_brucei_TREU927 | product=hypothetical protein, conserved | location=Tb927_05_v5.1:1365856-1366512(-) | length=218 | sequence_SO=chromosome | SO=protein_coding;Tb05.5K5.60 | organism=Trypanosoma_brucei_TREU927 | product=h	16.5	23.593	0.0011192	3.063	-0.0333344	0.895333					0.0470099	0.548633	5	7.3	12.4	1	1	2	1.15034	0.71645	1.1321	0.202057	-0.481062	0.179001			13.673	1	1	2	26493000	14127000	12366000	864220	527290	336930	34153000	18373000	15779000	5	0	12.4	1	0	2
79	Tb927.5.4420;Tb05.5K5.70	Tb927.5.4420;Tb05.5K5.70		Tb927.5.4420 | organism=Trypanosoma_brucei_TREU927 | product=nucleolar RNA helicase II, putative,nucleolar RNA helicase Gu, putative | location=Tb927_05_v5.1:1366993-1368933(-) | length=632 | sequence_SO=chromosome | SO=protein_coding;Tb05.5K5.70 | organis	46.4	68.786	0	323.31	-0.0449392	0.0274723	-0.0112489	0.232834	-0.0847628	0.0365915	-0.0352403	0.0580524	41	43.4	43.7	21	19	20	0.959233	0.97338	0.97546	-0.0600474	-0.038925	-0.0358454	7.1063	7.707	13.681	33	34	35	2235700000	1133800000	1102000000	1715500000	917220000	798300000	1786500000	957570000	828980000	42.2	40.3	39.4	21	20	18
80	Tb927.5.4440;Tb05.5K5.90	Tb927.5.4440;Tb05.5K5.90		Tb927.5.4440 | organism=Trypanosoma_brucei_TREU927 | product=dynein light chain, putative | location=Tb927_05_v5.1:1371346-1371618(-) | length=90 | sequence_SO=chromosome | SO=protein_coding;Tb05.5K5.90 | organism=Trypanosoma_brucei_TREU927 | product=dynei	23.3	10.546	0	75.775	-0.186957	0.534276	0.0875738	0.848568			-0.126887	0.167501	23.3	23.3	23.3	1	1	1	1.24403	0.74722	0.72926	0.31502	-0.420395	-0.455495		29.184		1	2	1	9705800	5115000	4590800	24788000	16343000	8445000	5102600	2903400	2199300	23.3	23.3	23.3	1	1	1
81	Tb06.3A7.960	Tb06.3A7.960		Tb06.3A7.960 | organism=Trypanosoma_brucei_TREU927 | product=hypothetical protein | location=Tb927_06_v5.1:484320-485252(+) | length=310 | sequence_SO=chromosome | SO=protein_coding	4.8	34.146	0.0019257	2.7989									4.8	0	4.8	1	0	1	0.817862		0.8315	-0.29007		-0.266212	20.256			2	0	1	21495000	8544500	12950000	0	0	0	9593700	4824600	4769000	0	0	0	0	0	0
82	Tb927.7.2140;Tb07.11L3.90	Tb927.7.2140;Tb07.11L3.90	ZC3H18	Tb927.7.2140 | organism=Trypanosoma_brucei_TREU927 | product=hypothetical protein,zinc finger protein family member, putative (ZC3H18) | location=Tb927_07_v5.1:544639-545769(-) | length=376 | sequence_SO=chromosome | SO=protein_coding;Tb07.11L3.90 | organi	20.2	40.864	0	57.438	0.0528787	0.383919	0.0185784	0.430823	0.0566167	0.362467	0.154632	0.0746856	20.2	20.2	20.2	6	6	6	1.01454	0.99371	1.1072	0.0208234	-0.00910321	0.146916	13.016	7.3504	10.304	6	5	6	205440000	104290000	101150000	164990000	83834000	81153000	189170000	97381000	91794000	20.2	17.8	20.2	6	5	6
83	Tb08.27P2.290	Tb08.27P2.290		Tb08.27P2.290 | organism=Trypanosoma_brucei_TREU927 | product=variant surface glycoprotein (VSG, atypical), putative,BAC from homologous region on chr8 | location=Tbrucei.chr8.100:51710-53263(-) | length=517 | sequence_SO=contig | SO=protein_coding	2.5	55.131	0.0032503	2.6066	0.14606	0.345951	-0.0560473	0.271553					2.5	2.5	2.5	1	1	1	0.945358	1.2516	1.1451	-0.0810669	0.323774	0.195474				1	1	1	15351000	7399400	7951500	8903200	3981800	4921400	18102000	9729900	8371600	2.5	2.5	2.5	1	1	1
84	Tb09.v4.0009;Tb927.9.15660;Tb11.v5.0654	Tb09.v4.0009;Tb927.9.15660		Tb09.v4.0009 | organism=Trypanosoma_brucei_TREU927 | product=receptor-type adenylate cyclase, putative,adenylyl cyclase, putative,expression site-associated protein (ESAG), putative,expression site-associated gene 4 (ESAG4) protein, putative,chrIX addition	8.4	137.47	0	61.319			0.247546	0.0780902					1.4	0	5	1	0	4	0.938086		0.87813	-0.0922074		-0.187494			8.9163	1	0	3	8880500	4136300	4744200	0	0	0	46273000	25774000	20499000	2.2	2.2	5.1	2	2	4
85	Tb10.v4.0033;Tb927.10.4430;Tb11.v5.0767	Tb10.v4.0033;Tb927.10.4430;Tb11.v5.0767	PUF1	Tb10.v4.0033 | organism=Trypanosoma_brucei_TREU927 | product=pumillo RNA binding protein PUF1,chrX additional, unordered contigs (PUF1) | location=TP3F6-6f06.p1k:4977-6695(-) | length=572 | sequence_SO=contig | SO=protein_coding;Tb927.10.4430 | organism=Tr	36.7	63.851	0	166	-0.0293657	0.379647	-0.0913507	0.181005	-0.0466413	0.41763	-0.0698146	0.152521	28	33.7	33.7	10	11	11	0.974849	1.0135	0.95218	-0.0367495	0.0193461	-0.0706938	36.75	19.531	11.237	14	14	13	429420000	211710000	217710000	427020000	220840000	206180000	465580000	244490000	221090000	26	28.5	25.5	10	10	9
86	Tb927.10.4440;Tb10.v4.0034	Tb927.10.4440;Tb10.v4.0034	SAP	Tb927.10.4440 | organism=Trypanosoma_brucei_TREU927 | product=predicted SAP domain protein | location=Tb927_10_v5.1:1143528-1144391(-) | length=287 | sequence_SO=chromosome | SO=protein_coding;Tb10.v4.0034 | organism=Trypanosoma_brucei_TREU927 | product=hy	5.2	30.902	0	6.5381									0	0	0	0	0	0										0	0	0	0	0	0	0	0	0	0	0	0	0	0	0	0	0	0
87	Tb927.10.4450;Tb11.v5.0757;Tb10.v4.0035	Tb927.10.4450;Tb11.v5.0757;Tb10.v4.0035		Tb927.10.4450 | organism=Trypanosoma_brucei_TREU927 | product=stress-inducible protein STI1-like, putative | location=Tb927_10_v5.1:1145021-1145794(-) | length=257 | sequence_SO=chromosome | SO=protein_coding;Tb11.v5.0757 | organism=Trypanosoma_brucei_TREU	37.4	28.425	0	78.185	-0.0218126	0.331739	0.0163341	0.639881	0.0153058	0.739841	0.0455802	0.15016	24.1	27.6	33.9	5	6	7	1.00463	0.98662	0.96415	0.0066662	-0.0194336	-0.0526705	6.9857	11.65	28.232	5	6	7	369980000	176010000	193970000	434900000	205890000	229010000	428600000	220160000	208450000	27.6	27.6	20.6	6	6	5
88	Tb927.10.4460;Tb10.v4.0036	Tb927.10.4460;Tb10.v4.0036		Tb927.10.4460 | organism=Trypanosoma_brucei_TREU927 | product=leucine carboxyl methyltransferase, putative | location=Tb927_10_v5.1:1146401-1147303(-) | length=300 | sequence_SO=chromosome | SO=protein_coding;Tb10.v4.0036 | organism=Trypanosoma_brucei_TREU	30	34.221	0	11.628	0.288953	0.328632	-0.31664	0.283734	0.049238	0.4596	0.338429	0.00622851	13.7	4	6.3	4	1	2	0.893815	1.4398	1.4171	-0.161952	0.525868	0.502942	7.7216		24.8	4	1	2	84367000	39129000	45238000	26349000	10008000	16341000	61821000	25123000	36698000	16.3	15.7	6.3	3	3	2
89	Tb927.10.4470;Tb10.v4.0037	Tb927.10.4470;Tb10.v4.0037		Tb927.10.4470 | organism=Trypanosoma_brucei_TREU927 | product=hypothetical protein, conserved | location=Tb927_10_v5.1:1147467-1150622(-) | length=1051 | sequence_SO=chromosome | SO=protein_coding;Tb10.v4.0037 | organism=Trypanosoma_brucei_TREU927 | produc	6.1	115.54	0	36.193	0.124336	0.0619927	-0.094374	0.0875712			0.191999	0.442697	6.1	4.8	4.8	4	3	3	1.06459	1.1402	1.0669	0.090296	0.189287	0.093425	25.92	20.881	21.703	5	3	3	50152000	23062000	27090000	19046000	11200000	7845900	18273000	9750300	8523000	3.2	6.1	4.8	2	4	3
90	Tb927.10.4490;Tb10.v4.0039	Tb927.10.4490;Tb10.v4.0039		Tb927.10.4490 | organism=Trypanosoma_brucei_TREU927 | product=hypothetical protein, conserved | location=Tb927_10_v5.1:1153329-1156301(-) | length=990 | sequence_SO=chromosome | SO=protein_coding;Tb10.v4.0039 | organism=Trypanosoma_brucei_TREU927 | product	4.8	115.32	0	72.112			-0.0722394	0.253963	0.0189601	0.915787	-0.109525	0.512907	1.9	2.7	1.9	1	2	1	1.12499	0.98392		0.169907	-0.0233871		8.8552	16.047		2	3	0	5195600	2325900	2869700	22499000	12224000	10275000	0	0	0	3.1	3.1	1.9	2	2	1
91	Tb10.v4.0041;Tb927.10.4510	Tb10.v4.0041;Tb927.10.4510		Tb10.v4.0041 | organism=Trypanosoma_brucei_TREU927 | product=hypothetical protein, conserved,chrX additional, unordered contigs | location=TP3F6-6f06.p1k:23847-24923(-) | length=358 | sequence_SO=contig | SO=protein_coding;Tb927.10.4510 | organism=Trypanos	18.4	40.373	0	12.955	-0.13685	0.220073	0.0874233	0.860501	0.377382	0.365105	0.339656	0.122661	7	10.6	10.3	2	3	3	0.853242	0.87111	1.0122	-0.228973	-0.199073	0.0174944	14.301	12.203	38.92	2	3	2	17227000	7918700	9308600	28514000	16613000	11901000	21091000	11892000	9198700	5.9	5.9	6.7	2	2	2
92	Tb927.10.4330;Tb11.v5.1012;Tb10.v4.0043	Tb927.10.4330;Tb11.v5.1012;Tb10.v4.0043		Tb927.10.4330 | organism=Trypanosoma_brucei_TREU927 | product=2-oxoisovalerate dehydrogenase beta subunit, mitochondrial precursor, putative | location=Tb927_10_v5.1:1125374-1126480(+) | length=368 | sequence_SO=chromosome | SO=protein_coding;Tb11.v5.1012	23.1	40.222	0	29.135	0.0711164	0.452525	-0.0193361	0.889943	-0.032096	0.834865	0.26178	0.434557	13.3	13.3	13.3	3	3	3	0.961169	1.0438	1.1556	-0.0571383	0.0618453	0.208642	10.786	5.7029	8.0162	4	4	4	99603000	50331000	49272000	90592000	44831000	45761000	109250000	53769000	55479000	19	23.1	13.3	4	5	3
93	Tb927.10.4310;Tb10.v4.0045	Tb927.10.4310;Tb10.v4.0045	PHB2	Tb927.10.4310 | organism=Trypanosoma_brucei_TREU927 | product=prohibitin 2, putative (PHB2) | location=Tb927_10_v5.1:1121153-1122040(+) | length=295 | sequence_SO=chromosome | SO=protein_coding;Tb10.v4.0045 | organism=Trypanosoma_brucei_TREU927 | product=p	65.4	32.215	0	260.52	-0.0325549	0.136492	-0.0322861	0.277642	2.39989e-05	0.999254	0.00398683	0.822563	62.4	58.3	58.3	14	14	14	0.978857	0.99297	0.96149	-0.0308304	-0.010178	-0.0566562	54.012	14.293	18.91	20	21	21	1762200000	910790000	851410000	1475200000	783410000	691790000	1638900000	864340000	774560000	60	60	53.9	13	13	13
94	Tb10.v4.0052;Tb927.10.10360;Tb10.v4.0053	Tb10.v4.0052;Tb927.10.10360;Tb10.v4.0053		Tb10.v4.0052 | organism=Trypanosoma_brucei_TREU927 | product=microtubule-associated protein 2,chrX additional, unordered contigs | location=Tp_ends-39g01.p1k:50-14692(-) | length=4880 | sequence_SO=contig | SO=protein_coding;Tb927.10.10360 | organism=Trypa	62.1	561.21	0	25.52	0.0389491	0.0317606	-0.101188	0.0200396	0.0603816	0.00554884	-0.0199476	0.27898	60.8	60.8	60.8	2	2	2	1.03197	1.0329	1.0173	0.0454017	0.0467006	0.0247452	1.69	8.9583	1.7656	3	3	2	770260000	414730000	355530000	775660000	406870000	368790000	622920000	321290000	301630000	61.6	61.3	60.8	2	2	2
95	Tb10.v4.0109	Tb10.v4.0109		Tb10.v4.0109 | organism=Trypanosoma_brucei_TREU927 | product=variant surface glycoprotein (VSG, pseudogene), putative,chrX additional, unordered contig | location=tryp_X-254c10.q1c:15187-16779(-) | length=529 | sequence_SO=contig | SO=protein_coding	1.9	57.895	0.0063258	2.2095	0.0108687	0.51921	-0.0301478	0.0328705	-0.0537799	0.122052	-0.125039	0.0245699	1.9	1.9	1.9	1	1	1	0.991572	1.006	1.0254	-0.0122111	0.00863031	0.0361868				1	1	1	1403600000	707380000	696190000	1063400000	537300000	526090000	1092700000	579810000	512930000	1.9	1.9	1.9	1	1	1
96	Tb10.v4.0164	Tb10.v4.0164		Tb10.v4.0164 | organism=Trypanosoma_brucei_TREU927 | product=variant surface glycoprotein (VSG, pseudogene), putative,chrX additional, unordered contig | location=tryp_X-324h11.p1k:13266-14520(+) | length=416 | sequence_SO=contig | SO=protein_coding	3.4	44.462	0.0068385	2.1798									3.4	0	3.4	1	0	1	0.662778		1.0722	-0.593402		0.100574				1	0	1	52394000	19302000	33091000	0	0	0	93134000	46172000	46962000	0	0	0	0	0	0
97	Tb927.10.6950;Tb927.10.6910;Tb11.v5.0496;Tb10.v4.0247	Tb927.10.6950;Tb927.10.6910;Tb11.v5.0496;Tb10.v4.0247	SMT	Tb927.10.6950 | organism=Trypanosoma_brucei_TREU927 | product=sterol 24-c-methyltransferase, putative | location=Tb927_10_v5.1:1752628-1753707(+) | length=359 | sequence_SO=chromosome | SO=protein_coding;Tb927.10.6910 | organism=Trypanosoma_brucei_TREU927	42.9	40.128	0	323.31	-0.030535	0.611969	-0.0221293	0.549072	-0.0175407	0.558082	0.0536398	0.207723	30.1	29.5	35.1	7	8	10	0.912242	1.0076	1.021	-0.132511	0.010923	0.0299829	7.8703	7.7324	14.909	11	12	15	609520000	297800000	311710000	803780000	415010000	388770000	1070400000	552370000	518010000	42.3	34.5	34.5	10	9	9
98	Tb11.v5.0537;Tb927.11.9920;Tb11.01.1680.v5	Tb11.v5.0537;Tb927.11.9920;Tb11.01.1680.v5		Tb11.v5.0537 | organism=Trypanosoma_brucei_TREU927 | product=polyubiquitin, putative | location=Tb927_11_bin_v5.1:2333410-2335281(+) | length=623 | sequence_SO=random_sequence | SO=protein_coding;Tb927.11.9920 | organism=Trypanosoma_brucei_TREU927 | produc	49.4	70.128	0	39.606	0.173816	0.0733011	0.197267	0.0592325	0.058243	0.120442	-0.0301279	0.432339	49.4	40.8	40.8	4	3	3	1.11488	1.0697	1.2036	0.156884	0.0972062	0.267356	3.2366	24.017	8.9573	6	7	7	480720000	242640000	238080000	134610000	65411000	69196000	169850000	81520000	88327000	40.8	40.8	40.8	3	3	3
99	Tb11.02.5105b;Tb11.02.5105	Tb11.02.5105b;Tb11.02.5105		Tb11.02.5105b | organism=Trypanosoma_brucei_TREU927 | product=hypothetical protein, conserved | location=Tb927_11_bin_v5.1:637655-638047(+) | length=130 | sequence_SO=random_sequence | SO=protein_coding;Tb11.02.5105 | organism=Trypanosoma_brucei_TREU927 |	23.1	14.971	0.00029129	3.6963	-0.000822672	0.990354	-0.124313	0.143567	-0.194496	0.392145	0.173736	0.3313	23.1	14.6	14.6	3	2	2	0.919963	1.0317	1.0518	-0.120352	0.0450235	0.0728604	3.8858	7.6416	4.5319	3	3	3	64537000	29243000	35294000	58836000	30659000	28177000	61709000	31837000	29873000	14.6	14.6	14.6	2	2	2
100	Tb11.02.5380b;Tb11.02.5380	Tb11.02.5380b;Tb11.02.5380		Tb11.02.5380b | organism=Trypanosoma_brucei_TREU927 | product=exosome complex exonuclease RRP44p homologue, putative | location=Tb927_11_bin_v5.1:650262-653180(+) | length=972 | sequence_SO=random_sequence | SO=protein_coding;Tb11.02.5380 | organism=Trypan	21.1	108.88	0	89.617	-0.00145079	0.943912	0.0736257	0.373425	-0.127896	0.00410257	0.0584335	0.348506	8.5	8.1	10.3	5	5	6	0.980296	1.0233	0.99387	-0.0287106	0.0332292	-0.00887094	14.337	5.0509	11.419	6	5	6	139690000	76673000	63018000	149120000	72078000	77045000	164990000	91955000	73035000	11.8	10.9	8	7	7	5
101	Tb11.02.5390b;Tb11.02.5390	Tb11.02.5390b;Tb11.02.5390		Tb11.02.5390b | organism=Trypanosoma_brucei_TREU927 | product=mRNA processing protein, putative | location=Tb927_11_bin_v5.1:653545-656808(+) | length=1087 | sequence_SO=random_sequence | SO=protein_coding;Tb11.02.5390 | organism=Trypanosoma_brucei_TREU927	11.1	120.71	0	115.34	0.00103973	0.99414	0.0431799	0.477522	0.0580419	0.734729	0.187295	0.0443385	5.2	6.8	6.8	3	4	4	0.860807	1.0007	1.1634	-0.216238	0.00100953	0.218347	25.285	23.948	25.082	4	5	4	32162000	15602000	16560000	37991000	18963000	19028000	41430000	18926000	22504000	9.8	8.1	7.8	6	5	5
102	Tb11.02.5400b;Tb11.02.5400	Tb11.02.5400b;Tb11.02.5400		Tb11.02.5400b | organism=Trypanosoma_brucei_TREU927 | product=cystathionine beta-synthase, putative | location=Tb927_11_bin_v5.1:657476-658564(+) | length=362 | sequence_SO=random_sequence | SO=protein_coding;Tb11.02.5400 | organism=Trypanosoma_brucei_TREU	65.2	39.464	0	276.43	-0.0205912	0.027601	0.0290321	0.352176	0.0508294	0.0491583	0.0560656	0.0994243	55	55	55	14	15	14	0.981643	0.98991	0.98595	-0.0267293	-0.0146307	-0.0204136	31.334	11.67	22.353	22	20	21	1703200000	888000000	815180000	1301300000	680230000	621080000	1543700000	809270000	734390000	65.2	61	50	16	15	13
103	Tb11.02.5420b;Tb11.02.5420	Tb11.02.5420b;Tb11.02.5420		Tb11.02.5420b | organism=Trypanosoma_brucei_TREU927 | product=NADPH-cytochrome p450 reductase, putative | location=Tb927_11_bin_v5.1:661542-663437(-) | length=631 | sequence_SO=random_sequence | SO=protein_coding;Tb11.02.5420 | organism=Trypanosoma_brucei_	33.3	69.959	0	83.557	0.11472	0.373526	0.135244	0.0836997	0.0330243	0.228315	0.200323	0.0068351	20.9	24.2	21.9	6	6	6	0.941442	1.1573	1.1651	-0.0870554	0.210763	0.220454	19.261	16.982	10.637	8	6	7	358090000	173720000	184370000	216260000	106950000	109310000	250170000	118350000	131820000	24.4	26	21.9	6	6	6
104	Tb927.11.19190;Tb11.0260	Tb927.11.19190;Tb11.0260		Tb927.11.19190 | organism=Trypanosoma_brucei_TREU927 | product=variant surface glycoprotein (VSG, pseudogene), putative | location=Tb927_11_RH_fork_v5.1:184360-185916(-) | length=518 | sequence_SO=chromosome | SO=protein_coding;Tb11.0260 | organism=Trypano	2.7	55.415	0.0093628	2.0195	0.0807124	0.018275			0.00238352	0.976551	0.0458948	0.414136	2.7	2.7	2.7	1	1	1	1.05411	1.0731	1.0456	0.0760218	0.101785	0.064331				1	1	1	70488000	37227000	33261000	78045000	41389000	36656000	86864000	45592000	41272000	2.7	2.7	0	1	1	0
105	Tb927.6.4980;Tb11.0390;Tb11.0290	Tb927.6.4980;Tb11.0390;Tb11.0290	RPS14	Tb927.6.4980 | organism=Trypanosoma_brucei_TREU927 | product=40S ribosomal protein S14 (RPS14) | location=Tb927_06_v5.1:1370202-1370673(+) | length=144 | sequence_SO=chromosome | SO=protein_coding;Tb11.0390 | organism=Trypanosoma_brucei_TREU927 | product=4	43.8	15.513	0	109.23	-0.0406254	0.0756898	0.0787344	0.000331113	-0.025421	0.0676249	0.122079	0.0734524	43.8	43.8	43.8	9	10	10	0.972857	0.95819	0.98585	-0.0396999	-0.0616163	-0.0205599	2.8929	9.2985	6.6582	14	16	14	3102400000	1572000000	1530500000	2905200000	1579100000	1326000000	3128000000	1717900000	1410100000	43.8	42.4	41	10	9	8
106	Tb11.0400;Tb927.11.7700;Tb11.0300	Tb11.0400;Tb927.11.7700;Tb11.0300	P27	Tb11.0400 | organism=Trypanosoma_brucei_TREU927 | product=P27 protein, putative (P27) | location=tryp_XI-1036e06.p1k:31081-31806(+) | length=241 | sequence_SO=contig | SO=protein_coding;Tb927.11.7700 | organism=Trypanosoma_brucei_TREU927 | product=hypothet	46.1	27.701	0	157.93	-0.0166269	0.543185	-0.0615632	0.140701	0.0670136	0.217165	0.14542	0.135361	41.9	41.1	35.7	9	9	7	0.959509	1.0129	0.99396	-0.0596322	0.0184917	-0.0087403	6.0873	9.4174	7.4775	14	14	12	1139600000	558590000	581010000	833040000	431510000	401530000	1169500000	629090000	540380000	41.1	41.1	35.7	10	10	8
107	Tb927.10.1130;Tb11.0520	Tb927.10.1130;Tb11.0520		Tb927.10.1130 | organism=Trypanosoma_brucei_TREU927 | product=dynein arm light chain, axonemal, putative | location=Tb927_10_v5.1:304010-304834(-) | length=274 | sequence_SO=chromosome | SO=protein_coding;Tb11.0520 | organism=Trypanosoma_brucei_TREU927 | p	11.7	31.176	0.00030021	4.1098	0.112495	0.436686	-0.0172255	0.908369	-0.120492	0.443692	-0.0490555	0.150617	6.2	6.2	6.2	1	1	1	0.924214	1.1297	1.2102	-0.1137	0.17594	0.275245				1	1	1	20433000	9562800	10870000	14187000	7006500	7180700	19126000	9599500	9526200	6.2	6.2	6.2	1	1	1
108	Tb927.10.1140;Tb11.0530	Tb927.10.1140;Tb11.0530	TUBE1	Tb927.10.1140 | organism=Trypanosoma_brucei_TREU927 | product=epsilon tubulin (TUBE1) | location=Tb927_10_v5.1:305279-306742(-) | length=487 | sequence_SO=chromosome | SO=protein_coding;Tb11.0530 | organism=Trypanosoma_brucei_TREU927 | product=chrX additio	22	53.167	0	14.761	-0.195393	0.122059	-0.0785122	0.119571	0.120738	0.692155	-0.350303	0.25786	15.4	12.3	16	4	3	4	0.95511	0.87497	0.79707	-0.0662614	-0.192695	-0.327222	22.593	7.1872	10.252	5	4	7	43726000	20477000	23249000	23121000	11939000	11183000	84923000	48701000	36223000	9.4	9.4	13.1	2	2	3
110	Tb927.11.18680;Tb11.0845	Tb927.11.18680;Tb11.0845	DYNLL1	Tb927.11.18680 | organism=Trypanosoma_brucei_TREU927 | product=dynein light chain LC8, putative (DYNLL1) | location=Tb927_11_Homologues_1_v5.1:993-1265(-) | length=90 | sequence_SO=chromosome | SO=protein_coding;Tb11.0845 | organism=Trypanosoma_brucei_TREU	51.1	10.429	0	177.62	-0.00884073	0.779041	-0.0448091	0.111427	-0.0507774	0.026967	-0.134648	0.0143248	50	51.1	51.1	3	4	4	0.967118	1.0312	0.98445	-0.0482362	0.0443242	-0.0226102	5.5366	7.072	5.0642	8	9	9	1432500000	715880000	716590000	1440300000	734600000	705720000	1789000000	926100000	862870000	51.1	51.1	51.1	4	4	4
111	Tb927.4.1100;Tb927.11.680;Tb11.0880	Tb927.4.1100;Tb927.11.680;Tb11.0880		Tb927.4.1100 | organism=Trypanosoma_brucei_TREU927 | product=ribosomal protein L21E (60S), putative | location=Tb927_04_v5.1:292933-293412(-) | length=159 | sequence_SO=chromosome | SO=protein_coding;Tb927.11.680 | organism=Trypanosoma_brucei_TREU927 | pro	51.6	18.015	0	68.076	0.00465786	0.908294	0.0595176	0.0334019	0.0134215	0.51468	0.193567	0.0268233	46.5	51.6	51.6	7	8	8	0.954836	1.0251	1.0316	-0.0666748	0.0357647	0.0448837	3.4048	4.0148	4.6077	12	14	11	3618800000	1829100000	1789700000	3073900000	1621700000	1452100000	2787400000	1471300000	1316100000	45.3	51.6	45.3	7	8	7
112	Tb11.0890;Tb927.11.670	Tb11.0890;Tb927.11.670		Tb11.0890 | organism=Trypanosoma_brucei_TREU927 | product=epsin, putative,chrXI additional, unordered contigs | location=tryp_XI-147f01.q1ca:11029-12510(+) | length=493 | sequence_SO=contig | SO=protein_coding;Tb927.11.670 | organism=Trypanosoma_brucei_TRE	18.9	53.965	0	87.731	-0.0112131	0.829464	-0.00341683	0.895764	-0.0433162	0.562119	0.0700701	0.257308	18.9	18.9	18.9	7	6	6	1.05366	0.98032	0.94581	0.0754136	-0.0286753	-0.0803777	16.456	17.481	13.405	10	6	6	177900000	92893000	85011000	114590000	58356000	56233000	138140000	70205000	67933000	18.9	18.9	16.8	7	6	5
113	Tb927.10.15250;Tb11.v5.0996;Tb11.1220	Tb927.10.15250;Tb11.v5.0996;Tb11.1220	PFC15	Tb927.10.15250 | organism=Trypanosoma_brucei_TREU927 | product=paraflagellar rod component, putative (PFC15) | location=Tb927_10_v5.1:3716678-3718135(+) | length=485 | sequence_SO=chromosome | SO=protein_coding;Tb11.v5.0996 | organism=Trypanosoma_brucei_TR	30.9	57.813	0	213.08	-0.0448438	0.197603	-0.101521	0.025893	0.0600396	0.206993	-0.0953139	0.0496702	19	24.7	26.4	7	9	9	0.970591	0.94177	0.9966	-0.0430645	-0.0865533	-0.00491352	6.6712	5.9513	10.629	9	11	11	417300000	211840000	205460000	531380000	272760000	258610000	478380000	252010000	226370000	26.8	21	26.4	9	7	9
114	Tb927.10.15270;Tb11.v5.0998;Tb11.1240	Tb927.10.15270;Tb11.v5.0998;Tb11.1240		Tb927.10.15270 | organism=Trypanosoma_brucei_TREU927 | product=methionine aminopeptidase, putative,metallo- peptidase, Clan MG, Family M24 | location=Tb927_10_v5.1:3724538-3725725(+) | length=395 | sequence_SO=chromosome | SO=protein_coding;Tb11.v5.0998 |	42.3	43.784	0	282.19	-0.0316922	0.534468	-0.0926048	0.0287949	-0.0567988	0.247854	-0.0690016	0.31574	29.4	38.5	42.3	9	12	13	0.924129	1.0203	0.99293	-0.113834	0.0289934	-0.0102361	28.215	13.119	10.053	12	14	16	593890000	315740000	278160000	561320000	293950000	267360000	719610000	377470000	342140000	42.3	42.3	29.6	13	13	10
115	Tb11.1370;Tb11.1420;Tb927.11.1850	Tb11.1370;Tb11.1420;Tb927.11.1850		Tb11.1370 | organism=Trypanosoma_brucei_TREU927 | product=hypothetical protein, conserved | location=Tb927_11_bin_v5.1:5130917-5132239(-) | length=440 | sequence_SO=random_sequence | SO=protein_coding;Tb11.1420 | organism=Trypanosoma_brucei_TREU927 | produ	13.2	50.848	0	26.622	-0.118695	0.656655	-0.115691	0.505576	0.0834706	0.361514	-0.0170482	0.711023	3.2	3.2	6.8	1	1	2	0.694975	0.93247	1.2056	-0.524966	-0.100871	0.269751	17.794	8.6529	58.721	2	2	3	26626000	12333000	14293000	25703000	13638000	12064000	52179000	18796000	33383000	6.4	6.8	6.8	2	2	2
116	Tb927.11.1840;Tb11.1380	Tb927.11.1840;Tb11.1380		Tb927.11.1840 | organism=Trypanosoma_brucei_TREU927 | product=hypothetical protein, conserved | location=Tb927_11_v5.1:546579-547778(-) | length=399 | sequence_SO=chromosome | SO=protein_coding;Tb11.1380 | organism=Trypanosoma_brucei_TREU927 | product=hypo	55.9	45.633	0	323.31	-0.00501915	0.77201	-0.0613776	0.163183	-0.0581183	0.0891477	-0.0914194	0.0487398	54.1	51.6	54.1	21	18	20	1.01234	1.0007	0.97687	0.0176945	0.00100953	-0.0337615	8.4405	15.412	18.385	25	23	24	2075300000	1053600000	1021600000	1870400000	956250000	914180000	1934400000	1014700000	919670000	51.1	44.4	51.6	19	18	18
117	Tb927.11.1830;Tb11.1390	Tb927.11.1830;Tb11.1390		Tb927.11.1830 | organism=Trypanosoma_brucei_TREU927 | product=hypothetical protein, conserved | location=Tb927_11_v5.1:545352-547064(-) | length=570 | sequence_SO=chromosome | SO=protein_coding;Tb11.1390 | organism=Trypanosoma_brucei_TREU927 | product=hypo	13.9	62.035	0	35.196	-0.115677	0.339532	-0.145844	0.132459	0.0387875	0.0577201	0.211053	0.325245	10.2	6.7	5.1	5	3	2	0.921065	0.82631	1.033	-0.118626	-0.275245	0.0468403	23.474	7.87	3.8006	5	3	2	137470000	65333000	72140000	81414000	43574000	37840000	43933000	23811000	20121000	6.1	7.7	5.1	3	4	2
118	Tb11.1780	Tb11.1780		Tb11.1780 | organism=Trypanosoma_brucei_TREU927 | product=retrotransposon hot spot protein 1 (RHS1, pseudogene), putative | location=Tb927_11_bin_v5.1:5158146-5159899(-) | length=582 | sequence_SO=random_sequence | SO=protein_coding	18.4	65.556	0	142.31	0.100383	0.231409	0.182169	0.00958267	0.127524	0.108691	0.147705	0.123073	16.8	18.4	18.4	7	7	7	1.15459	1.0646	1.0024	0.207378	0.0903115	0.00345832	12.437	7.3558	6.0179	9	10	9	488960000	266240000	222730000	373350000	193110000	180230000	356330000	185260000	171070000	16.7	16.7	18.4	6	6	7
119	Tb11.1790;Tb927.2.720;Tb927.11.17840;Tb927.5.160	Tb11.1790		Tb11.1790 | organism=Trypanosoma_brucei_TREU927 | product=retrotransposon hot spot protein (RHS, pseudogene), putative | location=Tb927_11_bin_v5.1:5162851-5164553(-) | length=565 | sequence_SO=random_sequence | SO=protein_coding	21.9	64.461	0.0058216	2.2616	0.0977862	0.159037	0.166603	0.0216003	0.138792	0.0715224	0.292426	0.00470607	20.7	19.1	20.4	1	1	1	1.00933	1.0834	1.1207	0.0133925	0.115566	0.1644				1	1	1	164210000	85497000	78713000	218740000	109600000	109140000	230710000	112130000	118570000	19.1	19.1	18.6	1	1	1
121	Tb927.7.4670;Tb11.v5.0152	Tb927.7.4670;Tb11.v5.0152	RRP4	Tb927.7.4670 | organism=Trypanosoma_brucei_TREU927 | product=ribosomal RNA processing protein 4,exosome complex exonuclease (RRP4) | location=Tb927_07_v5.1:1237508-1238482(-) | length=324 | sequence_SO=chromosome | SO=protein_coding;Tb11.v5.0152 | organism	19.1	35.668	0	26.543	0.0333276	0.816456	0.15898	0.276212	0.00735713	0.929863	0.169868	0.0294393	15.4	19.1	15.7	3	4	3	1.20139	1.0035	0.88899	0.264703	0.00504062	-0.169761	17.879	14.149	24.139	4	4	4	53401000	28144000	25257000	37301000	19813000	17488000	52862000	29377000	23485000	10.8	19.1	7.4	2	4	1
122	Tb11.v5.0154	Tb11.v5.0154		Tb11.v5.0154 | organism=Trypanosoma_brucei_TREU927 | product=hypothetical protein, conserved | location=Tb927_11_bin_v5.1:161952-164048(-) | length=698 | sequence_SO=random_sequence | SO=protein_coding	34.4	77.689	0	295.84									21.6	29.7	29.1	0	1	1		0.72285	0.61867		-0.468232	-0.692758				0	1	1	0	0	0	12145000	6945100	5199900	8715800	4873400	3842400	27.1	21.1	26.8	0	0	1
123	Tb927.7.4750;Tb11.v5.0158	Tb927.7.4750;Tb11.v5.0158		Tb927.7.4750 | organism=Trypanosoma_brucei_TREU927 | product=hypothetical protein, conserved | location=Tb927_07_v5.1:1260857-1262098(-) | length=413 | sequence_SO=chromosome | SO=protein_coding;Tb11.v5.0158 | organism=Trypanosoma_brucei_TREU927 | product=	10.4	45.395	0	8.0154	-0.122159	0.647512	-0.16745	0.20997	-0.0779821	0.29974	-0.332442	0.0365492	5.8	5.8	5.8	1	1	1	1.05273	0.66929	1.1009	0.0741373	-0.579297	0.138683				1	1	1	14695000	7855900	6839200	10640000	7044800	3595600	15651000	8349900	7301200	8.2	5.8	8	2	1	2
124	Tb927.7.4770;Tb11.v5.0160	Tb927.7.4770;Tb11.v5.0160	PPIase	Tb927.7.4770 | organism=Trypanosoma_brucei_TREU927 | product=cyclophilin-type peptidyl-prolyl cis-trans isomerase, putative (PPIase) | location=Tb927_07_v5.1:1264664-1265226(-) | length=173 | sequence_SO=chromosome | SO=protein_coding;Tb11.v5.0160 | organi	66.5	18.59	0	80.578	0.0417445	0.165787	0.124589	0.00339309	0.0215213	0.102401	0.106997	0.0292368	54.9	58.4	58.4	6	7	7	1.01234	1.019	1.0573	0.0176945	0.0271541	0.0803848	7.9951	9.37	9.6542	6	9	9	609670000	318290000	291380000	1154800000	574290000	580540000	1276500000	617430000	659050000	59.5	59.5	53.8	7	7	6
125	Tb927.7.4780;Tb11.v5.0161	Tb927.7.4780;Tb11.v5.0161		Tb927.7.4780 | organism=Trypanosoma_brucei_TREU927 | product=hypothetical protein, conserved | location=Tb927_07_v5.1:1265833-1266315(-) | length=160 | sequence_SO=chromosome | SO=protein_coding;Tb11.v5.0161 | organism=Trypanosoma_brucei_TREU927 | product=	13.1	18.274	0	9.8605			-0.0210928	0.962929					13.1	0	13.1	1	0	1	0.79233		1.6972	-0.335826		0.763157				1	0	1	25557000	11720000	13836000	0	0	0	31242000	12232000	19010000	13.1	13.1	13.1	1	1	1
126	Tb927.7.4790;Tb11.v5.0162	Tb927.7.4790;Tb11.v5.0162	BETA6	Tb927.7.4790 | organism=Trypanosoma_brucei_TREU927 | product=proteasome beta 6 subunit,20S proteasome beta 6 subunit, putative (BETA6) | location=Tb927_07_v5.1:1266772-1267570(-) | length=258 | sequence_SO=chromosome | SO=protein_coding;Tb11.v5.0162 | orga	44.2	28.691	0	129.92	-0.0678494	0.193574	-0.0957258	0.0418571	0.0191275	0.130419	-0.0324966	0.466594	39.9	39.9	33.7	7	7	6	0.915081	0.99572	0.95308	-0.128029	-0.00618799	-0.0693308	11.58	7.9728	6.0932	10	8	6	513750000	255810000	257940000	483510000	249830000	233680000	572650000	308700000	263950000	36	39.9	29.5	7	7	5
127	Tb927.7.4810;Tb11.v5.0163	Tb927.7.4810;Tb11.v5.0163		Tb927.7.4810 | organism=Trypanosoma_brucei_TREU927 | product=hypothetical protein, conserved | location=Tb927_07_v5.1:1268543-1269919(-) | length=458 | sequence_SO=chromosome | SO=protein_coding;Tb11.v5.0163 | organism=Trypanosoma_brucei_TREU927 | product=	8.5	52.176	0	10.427	-0.168334	0.366425	0.00336033	0.983711	-0.0162494	0.86893			8.5	5.7	8.5	2	1	2	1.08691	0.78835	0.82237	0.120232	-0.343092	-0.28214	27.988		22.67	2	1	2	19685000	10817000	8867400	7777600	3665200	4112400	18382000	11066000	7316400	8.5	8.5	8.5	2	2	2
128	Tb927.7.4820;Tb11.v5.0164	Tb927.7.4820;Tb11.v5.0164		Tb927.7.4820 | organism=Trypanosoma_brucei_TREU927 | product=hypothetical protein, conserved | location=Tb927_07_v5.1:1270606-1270989(-) | length=127 | sequence_SO=chromosome | SO=protein_coding;Tb11.v5.0164 | organism=Trypanosoma_brucei_TREU927 | product=	52	14.71	0	63.078	-0.105159	0.223957	-0.167761	0.100101	-0.169224	0.0719798	-0.133363	0.0157549	48	20.5	39.4	4	2	3	0.911577	1.0075	0.87497	-0.133564	0.0107798	-0.192695	9.3598	6.8884	11.119	5	3	5	132920000	63587000	69332000	70939000	35594000	35346000	157700000	92905000	64795000	29.1	48	20.5	3	4	2
129	Tb927.7.4840;Tb11.v5.0166	Tb927.7.4840;Tb11.v5.0166		Tb927.7.4840 | organism=Trypanosoma_brucei_TREU927 | product=hypothetical protein, conserved | location=Tb927_07_v5.1:1273759-1274763(-) | length=334 | sequence_SO=chromosome | SO=protein_coding;Tb11.v5.0166 | organism=Trypanosoma_brucei_TREU927 | product=	11.4	38.168	0	22.06	0.0440787	0.435002	0.105415	0.258565	0.167313	0.12943	-0.067557	0.130713	11.4	11.4	11.4	2	2	2	1.04495	0.97088	1.0803	0.0634393	-0.0426351	0.111432	8.5748	4.3648	15.77	3	3	3	37203000	17855000	19348000	35762000	17652000	18111000	38071000	19192000	18879000	11.4	11.4	11.4	2	2	2
130	Tb927.7.4870;Tb11.v5.0169	Tb927.7.4870;Tb11.v5.0169		Tb927.7.4870 | organism=Trypanosoma_brucei_TREU927 | product=hypothetical protein, conserved | location=Tb927_07_v5.1:1279068-1279880(-) | length=270 | sequence_SO=chromosome | SO=protein_coding;Tb11.v5.0169 | organism=Trypanosoma_brucei_TREU927 | product=	19.6	30.457	0	31.634	-0.106279	0.220136	-0.70767	0.29035	-0.104088	0.325512	-0.0357614	0.360034	6.7	9.3	9.3	1	2	2	0.891424	0.89046	1.01	-0.165815	-0.167377	0.0143553		16.368	9.5612	1	2	2	34574000	16492000	18082000	27279000	15735000	11543000	31755000	17226000	14529000	6.7	12.6	6.7	1	2	1
131	Tb927.7.4890;Tb11.v5.0170	Tb927.7.4890;Tb11.v5.0170	POMP34	Tb927.7.4890 | organism=Trypanosoma_brucei_TREU927 | product=hypothetical protein, conserved | location=Tb927_07_v5.1:1281887-1285679(-) | length=853 | sequence_SO=chromosome | SO=protein_coding;Tb11.v5.0170 | organism=Trypanosoma_brucei_TREU927 | product=	3.3	92.655	0.0003046	4.3329	-0.0529765	0.776577	0.173133	0.427583	0.183972	0.218281	0.280358	0.00664669	1.4	1.4	1.4	1	1	1	1.04667	0.77053	1.1106	0.0658081	-0.376077	0.151339				1	1	1	11008000	5060800	5947600	12265000	7258200	5007200	12514000	6123200	6391300	1.4	3.3	1.4	1	2	1
132	Tb927.7.4900;Tb11.v5.0171	Tb927.7.4900;Tb11.v5.0171	XRNA	Tb927.7.4900 | organism=Trypanosoma_brucei_TREU927 | product=5-3 exonuclease XRNA, putative,exoribonuclease 1, putative (XRNA) | location=Tb927_07_v5.1:1287020-1291276(-) | length=1418 | sequence_SO=chromosome | SO=protein_coding;Tb11.v5.0171 | organism=	32.4	158.67	0	225.4	0.0211948	0.310866	0.10713	0.0842591	0.0563243	0.150952	0.105524	0.0324132	24.8	23.3	23.4	20	18	20	1.01534	0.99552	1.0339	0.0219655	-0.00647779	0.0480967	15.824	13.31	11.802	24	24	25	614810000	307420000	307390000	545100000	298340000	246760000	616980000	308630000	308350000	28.6	28	24.1	25	24	20
133	Tb927.7.4910;Tb11.v5.0172	Tb927.7.4910;Tb11.v5.0172		Tb927.7.4910 | organism=Trypanosoma_brucei_TREU927 | product=hypothetical protein, conserved | location=Tb927_07_v5.1:1294355-1295464(-) | length=369 | sequence_SO=chromosome | SO=protein_coding;Tb11.v5.0172 | organism=Trypanosoma_brucei_TREU927 | product=	23.3	40.483	0	25.44	-0.150173	0.0659235	-0.0589662	0.580826			-0.168255	0.0721154	19.8	17.3	10.3	6	5	3	0.941088	0.85485	0.90962	-0.0875986	-0.226257	-0.136664	6.3554	38.361	12.339	7	5	3	133670000	66108000	67559000	117900000	74456000	43442000	123900000	71820000	52084000	17.3	17.3	3.3	5	5	1
134	Tb927.7.4940;Tb11.v5.0175	Tb927.7.4940;Tb11.v5.0175		Tb927.7.4940 | organism=Trypanosoma_brucei_TREU927 | product=oligopeptidase B protein, putative,serine peptidase, clan SC, family S9A-like protein | location=Tb927_07_v5.1:1301424-1304138(-) | length=904 | sequence_SO=chromosome | SO=protein_coding;Tb11.v5	3.9	104.35	0	7.3502							0.365379	0.100499	2	0	1.9	1	0	1	1.47293		0.15131	0.558687		-2.72442				1	0	1	8317600	4864000	3453600	0	0	0	33058000	28490000	4567400	0	0	0	0	0	0
135	Tb11.v5.0176;Tb927.7.4950	Tb11.v5.0176;Tb927.7.4950		Tb11.v5.0176 | organism=Trypanosoma_brucei_TREU927 | product=NAD(p)-dependent steroid dehydrogenase-like protein | location=Tb927_11_bin_v5.1:217027-218355(-) | length=442 | sequence_SO=random_sequence | SO=protein_coding;Tb927.7.4950 | organism=Trypanosom	15.8	49.53	0	18.003	-0.0715405	0.0419332	-0.267123	0.150229	-0.0786281	0.0739546	-0.218873	0.170497	14	12.2	12.2	5	4	4	0.969368	0.95101	0.9348	-0.0448837	-0.0724676	-0.0972704	8.4118	12.184	10.259	5	4	5	109400000	56381000	53020000	77003000	39821000	37182000	115330000	62789000	52536000	15.8	14	14	6	5	5
136	Tb927.7.4960;Tb11.v5.0177	Tb927.7.4960;Tb11.v5.0177		Tb927.7.4960 | organism=Trypanosoma_brucei_TREU927 | product=hypothetical protein, conserved | location=Tb927_07_v5.1:1306671-1308050(-) | length=459 | sequence_SO=chromosome | SO=protein_coding;Tb11.v5.0177 | organism=Trypanosoma_brucei_TREU927 | product=	9.2	50.163	0.00030211	4.2022	-0.228337	0.484884			-0.0294131	0.773894			4.8	2.4	4.8	2	1	2	0.968054	0.5917	1.0859	-0.0468403	-0.757062	0.118891	4.7229		14.092	2	1	2	18435000	7573800	10861000	8963200	5624200	3339000	22769000	10856000	11913000	2.4	2.4	2.4	1	1	1
137	Tb927.7.4990;Tb11.v5.0180	Tb927.7.4990;Tb11.v5.0180		Tb927.7.4990 | organism=Trypanosoma_brucei_TREU927 | product=hypothetical protein, conserved | location=Tb927_07_v5.1:1321294-1323534(+) | length=746 | sequence_SO=chromosome | SO=protein_coding;Tb11.v5.0180 | organism=Trypanosoma_brucei_TREU927 | product=	6.2	82.659	0	23.518									2.5	0	0	1	0	0	0.955657			-0.0654344						1	0	0	16552000	7431700	9120500	0	0	0	0	0	0	6.2	6.2	0	3	3	0
138	Tb927.7.5020;Tb927.7.5000;Tb11.v5.0182;Tb11.v5.0181	Tb927.7.5020;Tb927.7.5000;Tb11.v5.0182;Tb11.v5.0181		Tb927.7.5020 | organism=Trypanosoma_brucei_TREU927 | product=60S ribosomal protein L19, putative | location=Tb927_07_v5.1:1325590-1326372(+) | length=260 | sequence_SO=chromosome | SO=protein_coding;Tb927.7.5000 | organism=Trypanosoma_brucei_TREU927 | prod	20	29.408	0	28.322	-0.0523111	0.0141353	0.0479816	0.417494	-0.0204341	0.640065	0.144242	0.00571138	15	16.9	20	6	6	8	0.963206	0.9578	0.97222	-0.0540844	-0.0622037	-0.0406453	8.2333	5.3567	8.4624	8	8	10	3008400000	1566500000	1441900000	3898500000	2072500000	1826000000	3881200000	2050000000	1831200000	15	20	20	6	7	7
139	Tb927.7.5030;Tb11.v5.0183	Tb927.7.5030;Tb11.v5.0183		Tb927.7.5030 | organism=Trypanosoma_brucei_TREU927 | product=hypothetical protein, conserved | location=Tb927_07_v5.1:1326662-1327744(+) | length=360 | sequence_SO=chromosome | SO=protein_coding;Tb11.v5.0183 | organism=Trypanosoma_brucei_TREU927 | product=	12.2	39.565	0	12.452	0.0349521	0.53076	-0.0860382	0.307698	-0.0870877	0.230466			2.8	12.2	8.9	1	4	3	1.00353	1.0914	0.98186	0.00508725	0.12618	-0.0264108		14.052	16.541	1	4	3	31014000	15615000	15399000	217100000	110980000	106120000	208320000	105430000	102890000	6.9	8.9	10.3	2	3	3
140	Tb927.7.5050;Tb11.v5.0185	Tb927.7.5050;Tb11.v5.0185		Tb927.7.5050 | organism=Trypanosoma_brucei_TREU927 | product=hypothetical protein, conserved | location=Tb927_07_v5.1:1331171-1334092(+) | length=973 | sequence_SO=chromosome | SO=protein_coding;Tb11.v5.0185 | organism=Trypanosoma_brucei_TREU927 | product=	8.7	105.21	0	9.1522	-0.0536721	0.767757					0.125094	0.497283	3.5	6.5	3.4	3	4	2	1.17577	0.94644	0.80374	0.2336	-0.079417	-0.315199	24.004	4.2985	37.698	2	2	2	21043000	12720000	8322500	28936000	12710000	16226000	27358000	16398000	10961000	3.5	2.3	0	3	2	0
141	Tb927.7.5080;Tb11.v5.0188	Tb927.7.5080;Tb11.v5.0188		Tb927.7.5080 | organism=Trypanosoma_brucei_TREU927 | product=ATP-NAD kinase-like protein | location=Tb927_07_v5.1:1340687-1342858(+) | length=723 | sequence_SO=chromosome | SO=protein_coding;Tb11.v5.0188 | organism=Trypanosoma_brucei_TREU927 | product=hypo	6.4	79.822	0.00057192	3.3821									0	0	0	0	0	0										0	0	0	0	0	0	0	0	0	0	0	0	0	2.4	0	0	1	0
142	Tb927.10.5990;Tb11.v5.0193	Tb927.10.5990;Tb11.v5.0193	CEP57	Tb927.10.5990 | organism=Trypanosoma_brucei_TREU927 | product=hypothetical protein, conserved | location=Tb927_10_v5.1:1503882-1505213(-) | length=443 | sequence_SO=chromosome | SO=protein_coding;Tb11.v5.0193 | organism=Trypanosoma_brucei_TREU927 | product	8.4	50.768	0	23.352	0.149456	0.0970008							5	5.6	5.9	2	2	3	1.03706	1.1288	1.1656	0.0525059	0.17479	0.221073	39.258	2.3477	18.314	3	2	4	15407000	5342800	10064000	1426600	710810	715820	9809300	5443000	4366200	5.9	2.5	0	2	1	0
143	Tb11.v5.0195;Tb927.10.6010	Tb11.v5.0195;Tb927.10.6010		Tb11.v5.0195 | organism=Trypanosoma_brucei_TREU927 | product=hypothetical protein, conserved | location=Tb927_11_bin_v5.1:280596-283727(-) | length=1043 | sequence_SO=random_sequence | SO=protein_coding;Tb927.10.6010 | organism=Trypanosoma_brucei_TREU927 |	6	115.4	0	8.8963	0.000629264	0.996611	-0.108103	0.129333					1.7	3.5	6	1	2	3	0.841468	1.0389	1.1454	-0.249021	0.0550568	0.195852		21.867	50.91	1	2	3	11308000	6053300	5255200	20077000	9031900	11045000	21521000	11307000	10214000	1.7	6	4.3	1	3	2
144	Tb11.v5.0196;Tb927.10.6030	Tb11.v5.0196;Tb927.10.6030		Tb11.v5.0196 | organism=Trypanosoma_brucei_TREU927 | product=hypothetical protein, conserved | location=Tb927_11_bin_v5.1:285932-286732(-) | length=266 | sequence_SO=random_sequence | SO=protein_coding;Tb927.10.6030 | organism=Trypanosoma_brucei_TREU927 |	61.7	29.335	0	196.42	0.0340572	0.666638	0.0229825	0.270075	0.018977	0.0914938	0.00998164	0.929885	39.1	41.7	44.7	7	8	8	0.953471	1.0056	1.1195	-0.0687396	0.00805655	0.162855	24.955	17.964	20.658	10	10	15	544490000	271890000	272600000	528390000	288040000	240350000	554210000	292510000	261700000	58.6	48.1	28.6	10	9	6
145	Tb927.10.6060;Tb11.v5.0199	Tb927.10.6060;Tb11.v5.0199	UMSBP2	Tb927.10.6060 | organism=Trypanosoma_brucei_TREU927 | product=universal minicircle sequence binding protein (UMSBP), putative,DNA-binding protein HEXBP, putative,zinc finger protein | location=Tb927_10_v5.1:1529258-1529899(-) | length=213 | sequence_SO=chr	75.6	21.836	0	213.27	-0.0356524	0.25095	-0.0566966	0.0842932	-0.0292397	0.322097	-0.0501313	0.133304	71.4	75.6	64.3	7	8	6	1.00583	0.96485	0.95679	0.00839199	-0.0516234	-0.0637258	4.0327	11.491	4.5732	12	12	10	2639600000	1376700000	1262900000	2199100000	1199100000	1000000000	2628200000	1452800000	1175400000	71.4	65.3	64.3	7	6	6
146	Tb927.10.6080;Tb11.v5.0200	Tb927.10.6080;Tb11.v5.0200	PRCE	Tb927.10.6080 | organism=Trypanosoma_brucei_TREU927 | product=proteasome beta 5 subunit, putative,proteasome beta 5 subunit (PRCE) | location=Tb927_10_v5.1:1533450-1534382(-) | length=310 | sequence_SO=chromosome | SO=protein_coding;Tb11.v5.0200 | organism	24.8	34.416	0	34.529	-0.0816493	0.0370494	0.00502979	0.904787	-0.0875862	0.410223	-0.0607147	0.1129	20.3	24.8	24.8	5	6	6	0.925926	0.94694	0.96242	-0.111031	-0.0786551	-0.0552615	5.9043	10.796	6.2824	5	7	6	411520000	208200000	203320000	421480000	228630000	192850000	380970000	201760000	179210000	24.8	22.6	24.8	6	5	6
147	Tb11.v5.0201;Tb927.10.6090	Tb11.v5.0201;Tb927.10.6090		Tb11.v5.0201 | organism=Trypanosoma_brucei_TREU927 | product=tRNA pseudouridine synthase A, putative | location=Tb927_11_bin_v5.1:303045-304904(-) | length=619 | sequence_SO=random_sequence | SO=protein_coding;Tb927.10.6090 | organism=Trypanosoma_brucei_TR	5.3	69.188	0.00030506	4.358			-0.113507	0.737014					0	2.7	2.7	0	1	1			1.5994			0.677531				0	0	1	0	0	0	0	0	0	5768700	2807100	2961500	2.6	2.6	2.6	1	1	1
148	Tb927.10.6100;Tb11.v5.0202	Tb927.10.6100;Tb11.v5.0202		Tb927.10.6100 | organism=Trypanosoma_brucei_TREU927 | product=hypothetical protein, conserved | location=Tb927_10_v5.1:1537510-1539015(-) | length=501 | sequence_SO=chromosome | SO=protein_coding;Tb11.v5.0202 | organism=Trypanosoma_brucei_TREU927 | product	3	56.207	0.00056481	3.2131			0.127375	0.36288	0.214096	0.212881			3	0	0	1	0	0	0.959969			-0.0589399						1	0	0	3102100	1462300	1639900	0	0	0	0	0	0	3	3	3	1	1	1
149	Tb927.5.295b;Tb11.v5.0214	Tb927.5.295b;Tb11.v5.0214	RHS1	Tb927.5.295b | organism=Trypanosoma_brucei_TREU927 | product=retrotransposon hotspot (RHS) protein 1 | location=Tb927_05_v5.1:117624-120113(+) | length=829 | sequence_SO=chromosome | SO=protein_coding;Tb11.v5.0214 | organism=Trypanosoma_brucei_TREU927 | pr	33.8	95.127	0	323.31	0.049845	0.288313	0.196035	0.0114722	0.0848281	0.246164	0.105783	0.0313732	26.4	29	31.2	9	11	12	1.01318	1.0079	1.0862	0.0188926	0.0113525	0.11929	6.2904	12.122	8.9048	9	12	14	587790000	305140000	282650000	751890000	380530000	371360000	807630000	404240000	403390000	32.4	31.6	25.7	12	11	11
150	Tb927.5.300b;Tb927.5.300;Tb11.v5.0215	Tb927.5.300b;Tb927.5.300;Tb11.v5.0215		Tb927.5.300b | organism=Trypanosoma_brucei_TREU927 | product=unspecified product | location=Tb927_05_v5.1:129147-130109(-) | length=320 | sequence_SO=chromosome | SO=protein_coding;Tb927.5.300 | organism=Trypanosoma_brucei_TREU927 | product=thymine-7-hydro	8.1	36.741	0.00029412	3.823			-0.265121	0.290685					5.9	0	5.9	1	0	1	0.913159		0.94436	-0.131063		-0.0825912				1	0	1	4485800	1859800	2625900	0	0	0	13198000	6152400	7045400	5.9	5.9	5.9	1	1	1
151	Tb927.5.309b;Tb11.v5.0216;Tb927.5.310;Tb11.v5.0208	Tb927.5.309b;Tb11.v5.0216;Tb927.5.310;Tb11.v5.0208		Tb927.5.309b | organism=Trypanosoma_brucei_TREU927 | product=hypothetical protein | location=Tb927_05_v5.1:131102-132283(-) | length=393 | sequence_SO=chromosome | SO=protein_coding;Tb11.v5.0216 | organism=Trypanosoma_brucei_TREU927 | product=hypothetical	8.1	43.143	0	95.954			0.161043	0.183742	0.00604473	0.982655			4.6	0	3.6	1	0	1	0.912159			-0.132643						1	0	0	8949800	4589300	4360500	0	0	0	0	0	0	3.6	8.1	8.1	1	2	2
152	Tb927.5.500;Tb11.v5.0218	Tb927.5.500;Tb11.v5.0218		Tb927.5.500 | organism=Trypanosoma_brucei_TREU927 | product=hypothetical protein, conserved | location=Tb927_05_v5.1:213281-217492(-) | length=1403 | sequence_SO=chromosome | SO=protein_coding;Tb11.v5.0218 | organism=Trypanosoma_brucei_TREU927 | product=hy	3.8	153.59	0	14.887	-0.360877	0.304198	-0.116155	0.683145					3.8	2.4	2.4	2	1	1	0.571167	0.76921	1.0747	-0.808014	-0.378551	0.103934	117.71			2	1	1	39327000	14518000	24809000	12357000	6108300	6248700	14116000	7577200	6539200	2.4	2.4	2.4	1	1	1
153	Tb927.5.490;Tb11.v5.0219	Tb927.5.490;Tb11.v5.0219		Tb927.5.490 | organism=Trypanosoma_brucei_TREU927 | product=methyltransferase, putative | location=Tb927_05_v5.1:208223-211000(-) | length=925 | sequence_SO=chromosome | SO=protein_coding;Tb11.v5.0219 | organism=Trypanosoma_brucei_TREU927 | product=methylt	1.6	99.928	0.0091051	2.0273									0	0	0	0	0	0										0	0	0	0	0	0	0	0	0	0	0	0	0	1.6	1.6	0	1	1
154	Tb927.5.440;Tb11.v5.0223	Tb927.5.440;Tb11.v5.0223		Tb927.5.440 | organism=Trypanosoma_brucei_TREU927 | product=trans-sialidase, putative | location=Tb927_05_v5.1:191779-194106(-) | length=775 | sequence_SO=chromosome | SO=protein_coding;Tb11.v5.0223 | organism=Trypanosoma_brucei_TREU927 | product=hypotheti	32.4	84.562	0	127.25	-0.145414	0.17095	-0.283784	0.029883	0.113065	0.534383	-0.196294	0.00889492	30.3	28.5	23.9	18	17	15	0.995322	0.8597	0.86371	-0.00676478	-0.218095	-0.211381	11.799	13.287	9.9818	20	19	18	688930000	343680000	345250000	574550000	318810000	255740000	650730000	364720000	286010000	28.8	24.5	20.1	17	13	13
155	Tb927.10.5240;Tb11.v5.0233	Tb927.10.5240;Tb11.v5.0233		Tb927.10.5240 | organism=Trypanosoma_brucei_TREU927 | product=predicted nucleotide-binding protein | location=Tb927_10_v5.1:1297252-1302360(+) | length=1702 | sequence_SO=chromosome | SO=protein_coding;Tb11.v5.0233 | organism=Trypanosoma_brucei_TREU927 | p	2.8	188.21	0	39.625									1.2	0	2.2	1	0	2			0.87658			-0.190042			13.812	0	0	2	0	0	0	0	0	0	12774000	8111200	4662500	0	0	2.2	0	0	2
156	Tb927.10.5220;Tb11.v5.0235	Tb927.10.5220;Tb11.v5.0235		Tb927.10.5220 | organism=Trypanosoma_brucei_TREU927 | product=hypothetical protein, conserved | location=Tb927_10_v5.1:1292952-1294295(+) | length=447 | sequence_SO=chromosome | SO=protein_coding;Tb11.v5.0235 | organism=Trypanosoma_brucei_TREU927 | product	22.4	51.172	0	90.449	0.0301318	0.790797	0.0185652	0.761914	-0.0218143	0.714562	0.130523	0.207593	14.8	16.1	13.9	5	5	4	0.997307	0.91839	1.1624	-0.00389003	-0.122821	0.217107	4.3623	6.1513	22.576	5	5	4	131380000	62740000	68639000	92024000	48750000	43275000	74364000	37328000	37035000	16.1	16.1	12.5	5	5	4
157	Tb927.10.5200;Tb11.v5.0237	Tb927.10.5200;Tb11.v5.0237		Tb927.10.5200 | organism=Trypanosoma_brucei_TREU927 | product=hypothetical protein, conserved | location=Tb927_10_v5.1:1287816-1289111(+) | length=431 | sequence_SO=chromosome | SO=protein_coding;Tb11.v5.0237 | organism=Trypanosoma_brucei_TREU927 | product	9	47.712	0	5.6904	0.139605	0.527102	0.0395163	0.50418					3.5	5.6	9	1	2	3	0.872524	1.1319	1.3536	-0.196733	0.178747	0.436801	19.097	6.5908	21.821	2	2	3	41640000	20528000	21113000	25593000	12299000	13294000	31379000	16279000	15100000	9	3.7	3.5	3	1	1
158	Tb927.10.5340;Tb927.10.5330;Tb11.v5.1060;Tb11.v5.0243	Tb927.10.5340;Tb927.10.5330;Tb11.v5.1060;Tb11.v5.0243	RPS18	Tb927.10.5340 | organism=Trypanosoma_brucei_TREU927 | product=40S ribosomal protein S18, putative (RPS18) | location=Tb927_10_v5.1:1333758-1334219(+) | length=153 | sequence_SO=chromosome | SO=protein_coding;Tb927.10.5330 | organism=Trypanosoma_brucei_TREU	45.8	17.51	0	81.718	-0.0197465	0.022853	0.0994402	0.0241308	0.0199213	0.041816	0.140294	0.0549102	30.7	35.3	35.3	8	9	9	0.989511	0.98247	0.98725	-0.0152121	-0.0255147	-0.0185126	5.0296	6.146	9.0545	13	14	13	2696400000	1379400000	1317100000	2513100000	1333900000	1179300000	2528400000	1363100000	1165300000	35.3	41.2	35.3	9	10	9
159	Tb927.10.5310;Tb11.v5.0245	Tb927.10.5310;Tb11.v5.0245	AMPKa1	Tb927.10.5310 | organism=Trypanosoma_brucei_TREU927 | product=protein kinase, putative,SNF1-related protein kinases, putative | location=Tb927_10_v5.1:1326114-1328303(+) | length=729 | sequence_SO=chromosome | SO=protein_coding;Tb11.v5.0245 | organism=Tryp	7.8	80.619	0	7.8028	0.219435	0.392474			-0.256596	0.218858			2.3	6.6	6.6	1	3	3	0.94402	1.5208	1.0993	-0.0831112	0.60483	0.136585		43.819	36.389	1	3	3	8949200	4548000	4401200	17147000	8301200	8845900	23959000	11332000	12627000	3	4.3	0	1	2	0
160	Tb927.10.5300;Tb11.v5.0246	Tb927.10.5300;Tb11.v5.0246		Tb927.10.5300 | organism=Trypanosoma_brucei_TREU927 | product=eukaryotic translation initiation factor 6 (eIF-6), putative | location=Tb927_10_v5.1:1324711-1325457(+) | length=248 | sequence_SO=chromosome | SO=protein_coding;Tb11.v5.0246 | organism=Trypano	54.4	26.925	0	152.46	0.0440134	0.508928	0.0207642	0.713068	-0.00391412	0.953506	-0.0313355	0.44514	42.7	42.7	42.7	6	7	7	0.956114	1.0829	1.0584	-0.0647449	0.1149	0.081885	6.2712	11.443	13.464	10	13	13	641690000	295470000	346220000	695960000	373280000	322690000	795570000	430790000	364770000	47.6	40.3	25.8	7	6	4
161	Tb927.10.5280;Tb11.v5.0248	Tb927.10.5280;Tb11.v5.0248		Tb927.10.5280 | organism=Trypanosoma_brucei_TREU927 | product=pre-mRNA splicing factor ATP-dependent RNA helicase, putative,DEAH-box RNA helicase, putative | location=Tb927_10_v5.1:1320468-1323110(+) | length=880 | sequence_SO=chromosome | SO=protein_codin	3	98.058	0.00029612	3.9399	-0.0609512	0.537133	-0.250667	0.191205					0.9	0.9	3	1	1	2	0.895255	1.074	0.91623	-0.159629	0.102994	-0.126218			5.5328	1	1	2	8576400	3832500	4743900	6347800	2848900	3498900	11713000	6567500	5145300	0.9	3	3	1	2	2
162	Tb927.11.7310;Tb11.v5.0252	Tb927.11.7310;Tb11.v5.0252		Tb927.11.7310 | organism=Trypanosoma_brucei_TREU927 | product=RNA binding protein, putative | location=Tb927_11_v5.1:2064263-2065063(+) | length=266 | sequence_SO=chromosome | SO=protein_coding;Tb11.v5.0252 | organism=Trypanosoma_brucei_TREU927 | product=R	6	30.195	0	37.387	0.0455624	0.194531	0.0634335	0.587049	-0.00420621	0.945397	0.000286837	0.996013	6	6	6	2	2	2	1.05819	1.0383	1.0006	0.0815985	0.0542233	0.000865357	13.645	14.236	8.174	3	3	3	42677000	22782000	19896000	49971000	27476000	22495000	53488000	30753000	22735000	6	6	5.6	2	2	1
163	Tb927.11.7290;Tb11.v5.0254	Tb927.11.7290;Tb11.v5.0254		Tb927.11.7290 | organism=Trypanosoma_brucei_TREU927 | product=pantothenate kinase subunit, putative | location=Tb927_11_v5.1:2055799-2060202(+) | length=1467 | sequence_SO=chromosome | SO=protein_coding;Tb11.v5.0254 | organism=Trypanosoma_brucei_TREU927 |	32.9	162.1	0	323.31	0.0934176	0.0207912	-0.175328	0.0465928	-0.00264355	0.967427	-0.450935	0.0322674	25.2	28.2	28.3	23	26	27	1.08647	1.0622	1.0523	0.119651	0.0870554	0.0735461	24.75	18.784	22.013	28	28	29	767170000	413470000	353700000	645310000	325340000	319960000	768150000	384160000	383990000	27.9	26.8	23.2	25	24	21
164	Tb927.11.7280;Tb11.v5.0255	Tb927.11.7280;Tb11.v5.0255	RPB9	Tb927.11.7280 | organism=Trypanosoma_brucei_TREU927 | product=DNA-direcetd RNA polymerase II, subunit 9, putative (RPB9) | location=Tb927_11_v5.1:2054585-2054986(+) | length=133 | sequence_SO=chromosome | SO=protein_coding;Tb11.v5.0255 | organism=Trypanoso	45.9	15.426	0	21.576	-0.0505247	0.633381	-0.167593	0.120445	-0.0960814	0.526678	0.0267035	0.816487	39.8	30.1	30.1	3	3	3	0.854117	1.0026	1.0513	-0.227495	0.00374614	0.0721744	11.245	4.176	7.5214	5	3	3	66089000	30249000	35840000	24369000	13022000	11347000	34901000	19090000	15811000	39.8	29.3	13.5	3	2	1
165	Tb927.11.7270;Tb11.v5.0256	Tb927.11.7270;Tb11.v5.0256	PSB3	Tb927.11.7270 | organism=Trypanosoma_brucei_TREU927 | product=proteasome beta 3 subunit, putative (PSB3) | location=Tb927_11_v5.1:2053334-2053951(+) | length=205 | sequence_SO=chromosome | SO=protein_coding;Tb11.v5.0256 | organism=Trypanosoma_brucei_TREU92	31.2	22.484	0	95.416	0.0598578	0.158227	0.0208207	0.0737934	0.0857123	0.461981	0.122963	0.199413	27.3	31.2	31.2	5	6	6	1.00449	1.0556	1.0681	0.0064633	0.0780633	0.0950467	6.5848	8.8475	9.6736	7	7	7	575560000	297380000	278180000	845130000	421930000	423200000	904830000	429190000	475640000	31.2	31.2	23.4	6	6	5
166	Tb927.11.7250;Tb11.v5.0257	Tb927.11.7250;Tb11.v5.0257		Tb927.11.7250 | organism=Trypanosoma_brucei_TREU927 | product=hypothetical protein, conserved | location=Tb927_11_v5.1:2049751-2051268(+) | length=496 | sequence_SO=chromosome | SO=protein_coding;Tb11.v5.0257 | organism=Trypanosoma_brucei_TREU927 | product	26.8	53.363	0	38.115	0.0764853	0.204985	-0.0484614	0.437372	-0.0719561	0.582713	0.19233	0.1706	14.7	17.3	22.8	4	5	7	1.01204	1.1141	1.0398	0.017271	0.155879	0.0563061	43.162	21.073	10.997	4	4	6	77135000	42965000	34170000	47037000	25736000	21301000	90604000	46824000	43780000	13.1	9.9	6.2	5	4	2
167	Tb927.11.7240;Tb11.v5.0258	Tb927.11.7240;Tb11.v5.0258	DCR2	Tb927.11.7240 | organism=Trypanosoma_brucei_TREU927 | product=dynein regulatory complex subunit (CMF70) | location=Tb927_11_v5.1:2046878-2049337(+) | length=507 | sequence_SO=chromosome | SO=protein_coding;Tb11.v5.0258 | organism=Trypanosoma_brucei_TREU927	9.3	58.672	0.00057988	3.6205	-0.0629659	0.310446	-0.128279	0.269031	-0.0531576	0.479216	-0.1614	0.0435476	9.3	5.5	5.5	3	2	2	1.02014	0.91724	0.93755	0.0287636	-0.124629	-0.0930325	3.0031	10.339	5.5176	4	2	2	188020000	99845000	88174000	189820000	97393000	92428000	187630000	102790000	84834000	6.9	9.3	9.3	2	3	3
168	Tb927.7.4480;Tb11.v5.0261	Tb927.7.4480;Tb11.v5.0261		Tb927.7.4480 | organism=Trypanosoma_brucei_TREU927 | product=adenosine 5-monophosphoramidase, putative | location=Tb927_07_v5.1:1191513-1191982(-) | length=141 | sequence_SO=chromosome | SO=protein_coding;Tb11.v5.0261 | organism=Trypanosoma_brucei_TREU927	56.7	15.55	0	59.992	0.00435703	0.88792	0.0615683	0.0857021	0.153803	0.0521573	0.0846014	0.0198907	56.7	47.5	56.7	7	5	7	1.04118	0.97909	0.98989	0.0582176	-0.0304866	-0.0146599	7.4151	5.245	10.013	7	6	10	421750000	221830000	199920000	350070000	187570000	162500000	604960000	317310000	287650000	51.1	50.4	34	6	5	4
169	Tb927.7.4490;Tb11.v5.0262	Tb927.7.4490;Tb11.v5.0262		Tb927.7.4490 | organism=Trypanosoma_brucei_TREU927 | product=hypothetical protein, conserved | location=Tb927_07_v5.1:1192674-1198526(-) | length=1643 | sequence_SO=chromosome | SO=protein_coding;Tb11.v5.0262 | organism=Trypanosoma_brucei_TREU927 | product	1.8	180.77	0.00029682	3.9506	0.0891591	0.0375599	0.0418437	0.452987	0.239682	0.141612	-0.139397	0.309458	0.4	0.4	0.4	1	1	1	1.03913	1.0691	1.0835	0.0553814	0.0963968	0.115699		4.7007		1	2	1	28960000	14764000	14196000	26169000	13967000	12202000	26205000	14324000	11881000	0.4	0.4	0.4	1	1	1
170	Tb927.7.4500;Tb11.v5.0263	Tb927.7.4500;Tb11.v5.0263		Tb927.7.4500 | organism=Trypanosoma_brucei_TREU927 | product=hypothetical protein, conserved | location=Tb927_07_v5.1:1198019-1199605(-) | length=528 | sequence_SO=chromosome | SO=protein_coding;Tb11.v5.0263 | organism=Trypanosoma_brucei_TREU927 | product=	33.5	58.428	0	71.532	0.0104281	0.359337	-0.0633812	0.0392137	0.0202844	0.335295	0.0264998	0.504066	22.9	30.5	30.1	12	13	12	1.01175	1.015	0.99513	0.0168477	0.0214797	-0.00704309	11.557	13.396	18.543	16	17	16	567720000	292250000	275480000	497430000	261540000	235890000	515480000	275400000	240080000	31.8	30.5	25.2	14	12	11
171	Tb927.7.4520;Tb11.v5.0265	Tb927.7.4520;Tb11.v5.0265		Tb927.7.4520 | organism=Trypanosoma_brucei_TREU927 | product=hypothetical protein, conserved | location=Tb927_07_v5.1:1203703-1204308(-) | length=201 | sequence_SO=chromosome | SO=protein_coding;Tb11.v5.0265 | organism=Trypanosoma_brucei_TREU927 | product=	60.2	22.315	0	323.31	-0.00916967	0.703128	-0.0900047	0.0242639	-0.0398176	0.0394706	-0.0459146	0.162299	50.2	58.2	50.7	9	11	9	1.00856	0.96535	1.0077	0.0123008	-0.050876	0.0110662	9.5334	9.4249	11.782	14	15	14	1717800000	873780000	844030000	1312700000	675180000	637530000	1482700000	767210000	715440000	44.3	40.8	44.3	7	6	7
172	Tb927.7.4550;Tb11.v5.0268	Tb927.7.4550;Tb11.v5.0268	MRPL7/12	Tb927.7.4550 | organism=Trypanosoma_brucei_TREU927 | product=60S ribosomal protein-like | location=Tb927_07_v5.1:1209651-1210720(-) | length=183 | sequence_SO=chromosome | SO=protein_coding;Tb11.v5.0268 | organism=Trypanosoma_brucei_TREU927 | product=60S r	38.3	19.423	0	28.77	-0.0555817	0.100115	-0.0292517	0.548018	0.00300574	0.907839	0.117041	0.110409	38.3	32.2	38.3	4	3	4	0.939232	0.96497	0.98292	-0.090447	-0.051444	-0.0248541	6.4392	4.643	4.6877	4	3	4	133340000	68345000	64990000	80907000	42037000	38871000	132900000	70054000	62846000	38.3	38.3	38.3	4	4	4
173	Tb927.7.4570;Tb11.v5.0270	Tb927.7.4570;Tb11.v5.0270	IG-NH	Tb927.7.4570 | organism=Trypanosoma_brucei_TREU927 | product=inosine-guanine nucleoside hydrolase (IG-NH) | location=Tb927_07_v5.1:1214602-1215675(-) | length=357 | sequence_SO=chromosome | SO=protein_coding;Tb11.v5.0270 | organism=Trypanosoma_brucei_TREU9	49.3	39.39	0	178.62	0.0284079	0.300685	0.00613182	0.60351	-0.00831326	0.788304	0.0386575	0.151176	40.3	42.3	42.3	10	11	11	0.991375	1.0367	1.0322	-0.0124972	0.0519985	0.0457225	11.164	5.2327	5.9997	17	17	16	2467900000	1274400000	1193500000	2441400000	1248900000	1192400000	2561600000	1345600000	1216000000	49.3	42.3	42.3	12	11	11
174	Tb927.10.6350;Tb11.v5.0271	Tb927.10.6350;Tb11.v5.0271	trypanin	Tb927.10.6350 | organism=Trypanosoma_brucei_TREU927 | product=trypanin (trypanin) | location=Tb927_10_v5.1:1608740-1610101(-) | length=453 | sequence_SO=chromosome | SO=protein_coding;Tb11.v5.0271 | organism=Trypanosoma_brucei_TREU927 | product=trypanin, p	9.9	53.923	0	6.8506	-0.126527	0.577977	-0.0507604	0.677967	-0.170772	0.446987	-0.0459417	0.440916	5.1	7.5	9.9	1	2	3	0.996512	0.70559	1.0932	-0.00504062	-0.503098	0.128557		32.479	16.691	1	2	3	106290000	54783000	51511000	59342000	31649000	27693000	63319000	32007000	31312000	5.1	5.1	7.5	1	1	2
175	Tb927.10.6320;Tb11.v5.0274	Tb927.10.6320;Tb11.v5.0274		Tb927.10.6320 | organism=Trypanosoma_brucei_TREU927 | product=hypothetical protein, conserved | location=Tb927_10_v5.1:1598372-1600213(-) | length=613 | sequence_SO=chromosome | SO=protein_coding;Tb11.v5.0274 | organism=Trypanosoma_brucei_TREU927 | product	15.5	68.143	0	45.913	0.00215302	0.984439	0.0569873	0.437889	0.0457984	0.672836	-0.00509815	0.92817	9.6	6	10.6	5	3	5	0.907935	1.1407	0.96988	-0.139339	0.189919	-0.0441218	27.565	10.415	15.784	6	4	6	93992000	46667000	47325000	105770000	55297000	50478000	172100000	86873000	85232000	9.3	7.5	11.7	5	4	6
176	Tb927.10.6310;Tb11.v5.0275	Tb927.10.6310;Tb11.v5.0275	MVP	Tb927.10.6310 | organism=Trypanosoma_brucei_TREU927 | product=major vault protein, putative (MVP) | location=Tb927_10_v5.1:1595280-1597868(-) | length=862 | sequence_SO=chromosome | SO=protein_coding;Tb11.v5.0275 | organism=Trypanosoma_brucei_TREU927 | pro	24.1	96.198	0	88.145	0.0117092	0.802924	0.00944343	0.906627	0.0912925	0.149058	-0.125517	0.00190057	13.3	15.5	13.5	8	9	8	0.95229	1.0343	1.0403	-0.0705267	0.0486547	0.0569996	25.534	20.417	8.3825	10	11	9	205600000	105700000	99895000	129390000	69953000	59442000	113160000	59717000	53444000	14.5	17.2	17.6	9	10	10
177	Tb927.10.6300;Tb11.v5.0276	Tb927.10.6300;Tb11.v5.0276	MRPS5	Tb927.10.6300 | organism=Trypanosoma_brucei_TREU927 | product=hypothetical protein, conserved | location=Tb927_10_v5.1:1593246-1594553(-) | length=435 | sequence_SO=chromosome | SO=protein_coding;Tb11.v5.0276 | organism=Trypanosoma_brucei_TREU927 | product	14.5	50.038	0	12.484	-0.153613	0.298577	0.0623021	0.463863	0.010588	0.874308	0.209137	0.0350813	11	3	6.4	4	1	2	1.03477	0.88282	0.79535	0.0493076	-0.179809	-0.330338	10.483		44.941	4	1	2	63086000	35505000	27581000	13032000	7671000	5361100	22014000	12534000	9479500	6	9.2	6	2	3	2
178	Tb927.10.6290;Tb11.v5.0277	Tb927.10.6290;Tb11.v5.0277		Tb927.10.6290 | organism=Trypanosoma_brucei_TREU927 | product=ATP-dependent DEAD/H RNA helicase, putative | location=Tb927_10_v5.1:1591561-1593099(-) | length=512 | sequence_SO=chromosome | SO=protein_coding;Tb11.v5.0277 | organism=Trypanosoma_brucei_TREU9	19.1	57.578	0	104.79	0.227385	0.449592	-0.0915738	0.391081	-0.0761842	0.626243	-0.00260666	0.957804	7	9.6	9.6	2	3	3	0.83956	1.4579	1.3109	-0.252295	0.543892	0.390558	33.419	35.565	15.923	2	3	3	21436000	8973100	12463000	30424000	15398000	15026000	31130000	14703000	16426000	6.2	8.6	6.2	2	3	2
179	Tb927.5.340;Tb11.v5.0282	Tb927.5.340;Tb11.v5.0282		Tb927.5.340 | organism=Trypanosoma_brucei_TREU927 | product=expression site-associated gene (ESAG) protein, putative,expression site-associated gene 5 (ESAG5) protein, putative | location=Tb927_05_v5.1:154748-156211(+) | length=487 | sequence_SO=chromosome	13.8	52.628	0	16.638	0.62268	0.24175	0.819395	0.124261	0.225873	0.205994	0.67469	0.177676	3.5	3.5	3.5	1	1	1	0.912492	1.9295	2.0733	-0.132116	0.948227	1.05193				1	1	1	8033300	4356800	3676400	8135100	2109800	6025300	6239300	1933900	4305400	3.5	3.5	3.5	1	1	1
180	Tb927.11.12750;Tb11.v5.0291	Tb927.11.12750;Tb11.v5.0291	CPSF30	Tb927.11.12750 | organism=Trypanosoma_brucei_TREU927 | product=cleavage and polyadenylation specificity factor 30 kDa subunit,CPSF 30 kDa subunit,NS1 effector domain- binding protein 1 (CPSF30) | location=Tb927_11_v5.1:3412348-3413188(-) | length=277 | seq	23.5	31.603	0	54.089	-0.0323848	0.790203	0.0428978	0.305333			0.145222	0.465559	23.5	23.5	23.5	3	3	3	0.871156	1.1223	0.9562	-0.198997	0.166458	-0.0646157	5.1277	16.188	21.104	3	3	3	55863000	26721000	29143000	63711000	29478000	34232000	60473000	30546000	29927000	6.9	16.2	23.5	1	2	3
181	Tb927.10.15940;Tb11.v5.0304	Tb927.10.15940;Tb11.v5.0304		Tb927.10.15940 | organism=Trypanosoma_brucei_TREU927 | product=cation transporter, putative | location=Tb927_10_v5.1:3929467-3930567(+) | length=366 | sequence_SO=chromosome | SO=protein_coding;Tb11.v5.0304 | organism=Trypanosoma_brucei_TREU927 | product=c	10.1	40.114	0	6.6273									0	3.6	3.6	0	1	1		1.0176	1.0331		0.0251706	0.0469799				0	1	1	0	0	0	14655000	7785200	6869400	16430000	8066700	8363100	0	3.6	7.1	0	1	2
182	Tb927.1.1470;Tb11.v5.0315	Tb927.1.1470;Tb11.v5.0315		Tb927.1.1470 | organism=Trypanosoma_brucei_TREU927 | product=hypothetical protein, conserved | location=Tb927_01_v5.1:367865-369622(+) | length=585 | sequence_SO=chromosome | SO=protein_coding;Tb11.v5.0315 | organism=Trypanosoma_brucei_TREU927 | product=hy	10.8	64.876	0	5.7916	-0.00396726	0.982344	0.0869102	0.630144					8.4	5.5	5.5	3	2	2	1.20282	0.82151	1.0037	0.26642	-0.28365	0.00532812	15.214	13.854	17.179	2	2	3	37445000	21034000	16412000	59939000	34137000	25802000	140260000	76058000	64200000	7.9	8.4	5.5	3	3	2
183	Tb11.v5.0320	Tb11.v5.0320		Tb11.v5.0320 | organism=Trypanosoma_brucei_TREU927 | product=hypothetical protein, conserved | location=Tb927_11_bin_v5.1:896003-896479(-) | length=158 | sequence_SO=random_sequence | SO=protein_coding	7.6	19.04	0.0088842	2.0828	0.0354487	0.16313			0.0959404	0.118436	0.129775	0.0423449	7.6	7.6	7.6	1	1	1	1.01443	1.0484	1.0122	0.0206624	0.0681893	0.0174944				1	1	1	49524000	24748000	24777000	32602000	15958000	16644000	53548000	28413000	25135000	7.6	0	7.6	1	0	1
184	Tb11.v5.0325	Tb11.v5.0325		Tb11.v5.0325 | organism=Trypanosoma_brucei_TREU927 | product=retrotransposon hot spot (RHS) protein, putative | location=Tb927_11_bin_v5.1:911614-912591(+) | length=325 | sequence_SO=random_sequence | SO=protein_coding	30.2	36.986	0	14.123	0.0351514	0.446998	-0.024722	0.676011					27.7	27.7	27.7	1	1	1	1.07293	1.0224	0.98074	0.101552	0.0319597	-0.0280574				1	1	1	49472000	24758000	24713000	25850000	14157000	11693000	27745000	15731000	12014000	27.7	27.7	27.7	2	2	1
185	Tb11.v5.0326	Tb11.v5.0326		Tb11.v5.0326 | organism=Trypanosoma_brucei_TREU927 | product=retrotransposon hot spot (RHS) protein, putative | location=Tb927_11_bin_v5.1:912792-913700(+) | length=302 | sequence_SO=random_sequence | SO=protein_coding	36.1	34.883	0	26.344	-0.0443364	0.72056	0.128002	0.0445382	0.0386036	0.59234	0.0295131	0.675068	32.5	25.2	25.2	3	2	2	1.0829	0.84111	1.0012	0.114894	-0.249634	0.0017302	13.132	31.595	4.6012	4	4	3	204460000	109320000	95138000	220730000	111030000	109710000	166840000	84167000	82671000	25.5	28.5	14.9	1	2	2
186	Tb927.10.8530;Tb927.10.8520;Tb927.10.8510;Tb927.10.8500;Tb927.10.8490;Tb11.v5.0332;Tb11.v5.0331;Tb11.v5.0333	Tb927.10.8530;Tb927.10.8520;Tb927.10.8510;Tb927.10.8500;Tb927.10.8490;Tb11.v5.0332;Tb11.v5.0331;Tb11.v5.0333	THT2A	Tb927.10.8530 | organism=Trypanosoma_brucei_TREU927 | product=glucose transporter,glucose transporter 2A (THT2A) | location=Tb927_10_v5.1:2115838-2117427(+) | length=529 | sequence_SO=chromosome | SO=protein_coding;Tb927.10.8520 | organism=Trypanosoma_bruc	8.1	56.926	0	39.705	0.122353	0.0263332	0.0161581	0.818783	-0.222766	0.0303257	-0.400486	0.00976689	8.1	5.7	3.6	6	5	3	1.07267	1.074	1.1195	0.101211	0.102994	0.162855	15.953	6.8177	3.4826	8	6	4	395760000	201680000	194080000	320040000	159380000	160650000	173750000	84421000	89327000	6	8.1	5.5	5	6	4
187	Tb927.10.5040;Tb11.v5.0342	Tb927.10.5040;Tb11.v5.0342	J20	Tb927.10.5040 | organism=Trypanosoma_brucei_TREU927 | product=chaperone protein DNAj, putative | location=Tb927_10_v5.1:1247618-1248490(+) | length=290 | sequence_SO=chromosome | SO=protein_coding;Tb11.v5.0342 | organism=Trypanosoma_brucei_TREU927 | produc	27.2	30.863	0	45.064	0.147309	0.19084	0.0286974	0.851447	-0.35687	0.592715	0.0159489	0.743598	9.3	18.6	18.6	2	4	4	1.22647	1.0747	1.0306	0.294509	0.103934	0.0434845	17.625	6.9207	12.128	2	4	4	32505000	17610000	14895000	141270000	36700000	104570000	169100000	41798000	127300000	12.1	14.8	9.3	3	3	2
188	Tb11.v5.0348;Tb927.10.15330	Tb11.v5.0348;Tb927.10.15330		Tb11.v5.0348 | organism=Trypanosoma_brucei_TREU927 | product=hypothetical protein, conserved | location=Tb927_11_bin_v5.1:1071896-1073611(+) | length=571 | sequence_SO=random_sequence | SO=protein_coding;Tb927.10.15330 | organism=Trypanosoma_brucei_TREU927	21.5	64.087	0	213.82	0.0465694	0.584394	-0.0457596	0.0431974	-0.0885983	0.392365	-0.204214	0.0643284	13.5	6	11.2	4	2	4	0.948767	1.0295	1.1279	-0.0758749	0.0419438	0.173639	29.152	9.8264	13.736	6	2	4	316510000	162170000	154340000	234680000	127650000	107030000	234360000	124510000	109850000	17.3	14.7	16.1	6	5	5
189	Tb927.1.1240;Tb11.v5.0356	Tb927.1.1240;Tb11.v5.0356		Tb927.1.1240 | organism=Trypanosoma_brucei_TREU927 | product=cytidine triphosphate synthase, putative | location=Tb927_01_v5.1:329569-332058(+) | length=589 | sequence_SO=chromosome | SO=protein_coding;Tb11.v5.0356 | organism=Trypanosoma_brucei_TREU927 | p	54.2	65.212	0	117.03	0.0564209	0.273632	0.107401	0.029986	0.001594	0.837054	0.207917	0.00188632	40.7	39.4	43.6	16	16	19	0.991179	1.0846	1.046	-0.0127832	0.117163	0.0648829	8.162	14.418	18.971	18	20	23	589200000	299270000	289930000	550660000	285170000	265500000	836100000	422910000	413190000	44.8	40.9	43.6	17	16	19
190	Tb927.1.1270;Tb11.v5.0357	Tb927.1.1270;Tb11.v5.0357		Tb927.1.1270 | organism=Trypanosoma_brucei_TREU927 | product=homocysteine S-methyltransferase, putative | location=Tb927_01_v5.1:334236-335988(+) | length=433 | sequence_SO=chromosome | SO=protein_coding;Tb11.v5.0357 | organism=Trypanosoma_brucei_TREU927 |	7.9	48.278	0	4.7971	0.0703357	0.27095							5.8	5.5	2.1	2	2	1	1.01912	1.1201	1.014	0.027322	0.163628	0.0200577	2.2843	5.3289		2	2	1	42795000	24625000	18170000	28910000	14496000	14415000	18183000	9652000	8531200	0	2.1	4.4	0	1	2
191	Tb11.v5.0366	Tb11.v5.0366		Tb11.v5.0366 | organism=Trypanosoma_brucei_TREU927 | product=hypothetical protein, conserved | location=Tb927_11_bin_v5.1:1226272-1229520(-) | length=1082 | sequence_SO=random_sequence | SO=protein_coding	13.7	120.58	0	6.9893									1.8	6.6	4.8	0	0	0										0	0	0	0	0	0	0	0	0	0	0	0	3.9	4.7	11.6	0	0	1
192	Tb927.1.1330;Tb11.v5.0371	Tb927.1.1330;Tb11.v5.0371	MEAT1	Tb927.1.1330 | organism=Trypanosoma_brucei_TREU927 | product=Mitochondrial Editosome-like Complex TUTase (MEAT1) | location=Tb927_01_v5.1:341299-342519(+) | length=406 | sequence_SO=chromosome | SO=protein_coding;Tb11.v5.0371 | organism=Trypanosoma_brucei_	8.4	46.764	0.00030656	4.4467							0.592589	0.0342556	5.7	0	2	2	0	1	1.07723		1.4435	0.107321		0.529571	3.5723			2	0	1	25800000	13695000	12105000	0	0	0	14729000	6521100	8207900	4.7	4.7	0	2	2	0
193	Tb927.1.1130;Tb11.v5.0384	Tb927.1.1130;Tb11.v5.0384		Tb927.1.1130 | organism=Trypanosoma_brucei_TREU927 | product=glycerol-3-phosphate dehydrogenase (FAD-dependent), putative | location=Tb927_01_v5.1:313980-315833(+) | length=617 | sequence_SO=chromosome | SO=protein_coding;Tb11.v5.0384 | organism=Trypanosom	5	66.174	0	5.7226									5	0	2.9	2	0	1	1.07462		1.3037	0.103829		0.382612	11.918			2	0	1	17916000	9436600	8479200	0	0	0	6935100	4059200	2875900	2.9	2.9	0	1	1	0
194	Tb927.1.1370;Tb11.v5.0391	Tb927.1.1370;Tb11.v5.0391		Tb927.1.1370 | organism=Trypanosoma_brucei_TREU927 | product=rRNA biogenesis protein, putative | location=Tb927_01_v5.1:350095-352134(+) | length=679 | sequence_SO=chromosome | SO=protein_coding;Tb11.v5.0391 | organism=Trypanosoma_brucei_TREU927 | product=	7.2	75.103	0	34.31	0.058149	0.37252	0.059031	0.51178	-0.109936	0.0488006	0.0577504	0.459304	7.2	7.2	5.7	4	4	3	1.09016	1.0659	0.9712	0.124534	0.0920721	-0.0421597	28.808	13.188	8.228	5	5	4	95607000	45746000	49861000	121720000	57436000	64282000	94770000	53423000	41347000	7.2	7.2	5.7	4	4	3
195	Tb11.v5.0394;Tb927.10.15750	Tb11.v5.0394;Tb927.10.15750		Tb11.v5.0394 | organism=Trypanosoma_brucei_TREU927 | product=hypothetical protein, conserved | location=Tb927_11_bin_v5.1:1381337-1386175(+) | length=1612 | sequence_SO=random_sequence | SO=protein_coding;Tb927.10.15750 | organism=Trypanosoma_brucei_TREU92	26.6	183.78	0	88.928	0.00754882	0.855942	0.0199678	0.690467	-0.107335	0.0591904	-0.0992546	0.0867973	20.7	24.7	24.7	7	10	10	1.04793	1.0098	0.95995	0.0675457	0.0140696	-0.0589688	6.3051	10.527	11.797	8	9	9	381920000	195150000	186780000	364720000	195780000	168940000	402940000	205250000	197690000	17.2	22	19.8	6	8	8
196	Tb927.10.16170;Tb11.v5.0396	Tb927.10.16170;Tb11.v5.0396	mt-SAF24	Tb927.10.16170 | organism=Trypanosoma_brucei_TREU927 | product=potassium voltage-gated channel, putative | location=Tb927_10_v5.1:3973232-3974155(+) | length=307 | sequence_SO=chromosome | SO=protein_coding;Tb11.v5.0396 | organism=Trypanosoma_brucei_TREU92	10.7	34.606	0.0019364	2.874									0	0	0	0	0	0										0	0	0	0	0	0	0	0	0	0	0	0	2.9	0	0	1	0	0
197	Tb927.10.16150;Tb11.v5.0397	Tb927.10.16150;Tb11.v5.0397		Tb927.10.16150 | organism=Trypanosoma_brucei_TREU927 | product=ATP-dependent zinc metallopeptidase, putative | location=Tb927_10_v5.1:3970140-3971873(+) | length=577 | sequence_SO=chromosome | SO=protein_coding;Tb11.v5.0397 | organism=Trypanosoma_brucei_TR	30	62.779	0	74.507	-0.0223113	0.517079	0.0255089	0.120072	0.0287283	0.0413362	0.0219911	0.8466	19.9	16.3	12.5	6	5	4	0.986972	0.95035	1.0178	-0.018919	-0.0734692	0.0254541	18.038	40.723	9.9277	7	6	4	153320000	79648000	73668000	145160000	77992000	67163000	110390000	53690000	56699000	9.9	18	14.4	3	6	4
198	Tb927.10.540;Tb11.v5.0414	Tb927.10.540;Tb11.v5.0414	SUB2	Tb927.10.540 | organism=Trypanosoma_brucei_TREU927 | product=ATP-dependent DEAD/H RNA helicase, putative,DEAD box RNA helicase, putative | location=Tb927_10_v5.1:140816-142126(+) | length=436 | sequence_SO=chromosome | SO=protein_coding;Tb11.v5.0414 | orga	40.1	49.226	0	148.19	-0.00134085	0.937803	-0.00311194	0.881968	0.015788	0.541212	-0.0478381	0.114103	40.1	40.1	40.1	19	19	19	1.00397	0.97908	1.0145	0.00570993	-0.0305013	0.0207689	14.748	14.148	14.129	26	27	26	2491200000	1287900000	1203300000	2431300000	1272800000	1158500000	2821500000	1461800000	1359600000	40.1	40.1	39.4	19	19	17
199	Tb927.10.14490;Tb11.v5.0420	Tb927.10.14490;Tb11.v5.0420		Tb927.10.14490 | organism=Trypanosoma_brucei_TREU927 | product=hypothetical protein, conserved | location=Tb927_10_v5.1:3541133-3542395(-) | length=420 | sequence_SO=chromosome | SO=protein_coding;Tb11.v5.0420 | organism=Trypanosoma_brucei_TREU927 | produc	43.8	46.24	0	286.14	-0.0238951	0.368463	-0.0306831	0.245462	-0.0152123	0.545248	0.0826435	0.295428	35.5	38.6	33.6	11	11	9	1.00293	0.95636	0.99204	0.00421883	-0.0643743	-0.0115298	16.949	21.652	15.319	15	12	12	719020000	269820000	449200000	365060000	197480000	167580000	505880000	272750000	233130000	30.5	38.3	26.7	9	11	8
200	Tb11.v5.0422;Tb927.10.4600	Tb11.v5.0422;Tb927.10.4600		Tb11.v5.0422 | organism=Trypanosoma_brucei_TREU927 | product=hypothetical protein, conserved | location=Tb927_11_bin_v5.1:1644859-1646259(-) | length=466 | sequence_SO=random_sequence | SO=protein_coding;Tb927.10.4600 | organism=Trypanosoma_brucei_TREU927	13.1	52.622	0	7.8446	-0.321699	0.0733565	-0.017153	0.915897	-0.339834	0.332366			2.1	10.1	4.7	1	4	3	0.830082	0.70646	0.87351	-0.268674	-0.50132	-0.195104		22.914	16.993	1	4	3	12212000	5071000	7140600	64416000	37841000	26575000	48751000	26350000	22401000	6	6	4.1	2	2	2
201	Tb927.1.1640;Tb11.v5.0426	Tb927.1.1640;Tb11.v5.0426		Tb927.1.1640 | organism=Trypanosoma_brucei_TREU927 | product=hypothetical protein, conserved | location=Tb927_01_v5.1:416752-417804(+) | length=350 | sequence_SO=chromosome | SO=protein_coding;Tb11.v5.0426 | organism=Trypanosoma_brucei_TREU927 | product=hy	7.1	37.995	0.0040355	2.5025			0.2267	0.242577					7.1	0	7.1	1	0	1	1.05449		0.79469	0.0765389		-0.331536				1	0	1	4974800	2201400	2773400	0	0	0	6268100	3419100	2849000	7.1	7.1	7.1	1	1	1
202	Tb927.10.15850;Tb11.v5.0427	Tb927.10.15850;Tb11.v5.0427	PEX12	Tb927.10.15850 | organism=Trypanosoma_brucei_TREU927 | product=peroxin 12 (PEX12) | location=Tb927_10_v5.1:3912283-3913470(+) | length=395 | sequence_SO=chromosome | SO=protein_coding;Tb11.v5.0427 | organism=Trypanosoma_brucei_TREU927 | product=peroxisome	21.3	43.172	0	14.905	-0.0869342	0.0955298	-0.0692804	0.341044	0.00879626	0.883419	-0.0128787	0.92403	12.9	10.9	15.4	3	4	4	0.905469	0.96803	0.9522	-0.143263	-0.0468763	-0.0706635	8.5928	13.099	2.8918	3	4	4	51145000	25924000	25221000	60715000	29665000	31050000	70771000	39815000	30956000	13.2	9.1	10.9	4	3	4
203	Tb927.10.15390;Tb11.v5.0434;Tb11.v5.0849;Tb927.10.15400	Tb927.10.15390;Tb11.v5.0434	FAZ7	Tb927.10.15390 | organism=Trypanosoma_brucei_TREU927 | product=kinesin, putative | location=Tb927_10_v5.1:3773873-3777160(+) | length=1095 | sequence_SO=chromosome | SO=protein_coding;Tb11.v5.0434 | organism=Trypanosoma_brucei_TREU927 | product=kinesin, pu	7.6	123.56	0	8.6408			0.406611	0.575583					2.1	2.1	1	1	1	0	1.57988	0.97156		0.659814	-0.041625					1	1	0	9007700	5568900	3438700	11286000	5638000	5648000	0	0	0	3.2	2.1	3.7	2	1	2
204	Tb927.11.3650;Tb11.v5.0435	Tb927.11.3650;Tb11.v5.0435		Tb927.11.3650 | organism=Trypanosoma_brucei_TREU927 | product=adenylosuccinate synthetase, putative | location=Tb927_11_v5.1:1075346-1077154(+) | length=602 | sequence_SO=chromosome | SO=protein_coding;Tb11.v5.0435 | organism=Trypanosoma_brucei_TREU927 | p	52.2	66.674	0	323.31	-0.00746133	0.510134	0.0136919	0.617584	0.00812173	0.729996	0.00837626	0.755529	49	44.5	45	26	23	23	0.983671	1.0061	0.99488	-0.0237521	0.00877371	-0.00740557	11.584	7.2074	7.6448	36	36	34	2324400000	1165500000	1158900000	2060500000	1074300000	986170000	2448800000	1309900000	1138900000	51.7	51.5	38.9	28	27	18
205	Tb927.1.1030;Tb11.v5.0436	Tb927.1.1030;Tb11.v5.0436	NOP49	Tb927.1.1030 | organism=Trypanosoma_brucei_TREU927 | product=leucine-rich repeat protein (LRRP), putative | location=Tb927_01_v5.1:296968-298341(+) | length=457 | sequence_SO=chromosome | SO=protein_coding;Tb11.v5.0436 | organism=Trypanosoma_brucei_TREU927	5.7	49.852	0	9.3608	-0.170095	0.28902	0.0749551	0.377312	0.0963001	0.482081			3.5	3.5	5.7	1	1	2	1.04721	0.80678	0.831	0.0665482	-0.309753	-0.26708	8.4101	34.993	27.09	2	2	3	25378000	12765000	12613000	27400000	14687000	12713000	32696000	19105000	13590000	5.7	5.7	3.5	2	2	1
206	Tb927.10.10310;Tb11.v5.0446	Tb927.10.10310;Tb11.v5.0446		Tb927.10.10310 | organism=Trypanosoma_brucei_TREU927 | product=hypothetical protein, conserved | location=Tb927_10_v5.1:2535284-2536729(-) | length=481 | sequence_SO=chromosome | SO=protein_coding;Tb11.v5.0446 | organism=Trypanosoma_brucei_TREU927 | produc	8.5	53.184	0.0027226	2.6638									2.9	0	0	1	0	0	1.03674			0.0520571						1	0	0	4629400	2185300	2444200	0	0	0	0	0	0	2.5	0	0	1	0	0
207	Tb927.1.1560;Tb11.v5.0464	Tb927.1.1560;Tb11.v5.0464		Tb927.1.1560 | organism=Trypanosoma_brucei_TREU927 | product=vesicular-fusion protein nsf, putative,N-ethylmaleimide sensitive factor (NsF) | location=Tb927_01_v5.1:399676-401853(+) | length=725 | sequence_SO=chromosome | SO=protein_coding;Tb11.v5.0464 | o	17.5	79.953	0	43.462	0.0121799	0.893364	-0.0197971	0.647232	0.00622012	0.903492	0.0739364	0.431334	11.9	10.3	10.6	7	6	6	0.916422	1.1113	1.0071	-0.125916	0.152248	0.0102069	12.152	22.134	33.576	7	6	6	142210000	65200000	77014000	120380000	60385000	59996000	119770000	64883000	54885000	14.5	14.8	9.9	8	8	5
208	Tb11.v5.0468	Tb11.v5.0468		Tb11.v5.0468 | organism=Trypanosoma_brucei_TREU927 | product=alpha tubulin, putative | location=Tb927_11_bin_v5.1:1902781-1903530(+) | length=249 | sequence_SO=random_sequence | SO=protein_coding	86.7	27.962	0.00030479	4.3466			0.163042	0.286222					73.1	84.3	84.3	0	1	2		0.95444	0.81301		-0.0672736	-0.298655			47.964	0	1	2	0	0	0	13567000	7556400	6010200	27238000	14437000	12801000	86.7	86.7	86.7	2	2	1
209	Tb927.1.2390;Tb927.1.2370;Tb927.1.2350;Tb927.1.2330;Tb11.v5.0469;Tb927.1.2410	Tb927.1.2390;Tb927.1.2370;Tb927.1.2350;Tb927.1.2330;Tb11.v5.0469;Tb927.1.2410		Tb927.1.2390 | organism=Trypanosoma_brucei_TREU927 | product=beta tubulin | location=Tb927_01_v5.1:581408-582736(+) | length=442 | sequence_SO=chromosome | SO=protein_coding;Tb927.1.2370 | organism=Trypanosoma_brucei_TREU927 | product=beta tubulin | locati	84.4	49.704	0	323.31	-0.00246658	0.781628	-0.0371099	0.029634	-0.0122824	0.531567	-0.0530839	0.00312678	83.5	83.5	83.5	31	30	31	1.00728	0.98865	0.99903	0.0104686	-0.0164682	-0.00140009	8.4825	7.2078	11.018	119	111	128	69773000000	35500000000	34272000000	57046000000	30406000000	26640000000	52160000000	27956000000	24204000000	84.4	83.5	83.5	32	30	30
210	Tb927.10.15370;Tb11.v5.0480	Tb927.10.15370;Tb11.v5.0480	RPC40	Tb927.10.15370 | organism=Trypanosoma_brucei_TREU927 | product=RNA-binding protein RPC40, putative,DNA-directed RNA polymerase, alpha subunit, putative (RPC40) | location=Tb927_10_v5.1:3770218-3771231(+) | length=337 | sequence_SO=chromosome | SO=protein_c	34.1	37.377	0	85.166	0.0238597	0.606023	0.0646143	0.259877	0.0566627	0.625366	0.171357	0.0226091	31.5	29.4	32	8	6	8	1.04306	1.0465	0.96272	0.0608186	0.0655723	-0.0548118	16.581	15.955	18.079	12	9	12	402950000	208650000	194300000	329690000	169940000	159750000	411390000	216560000	194830000	31.2	31.2	29.1	7	7	6
211	Tb927.10.15380;Tb11.v5.0481	Tb927.10.15380;Tb11.v5.0481		Tb927.10.15380 | organism=Trypanosoma_brucei_TREU927 | product=U3 snoRNA-associated protein UTP11, putative | location=Tb927_10_v5.1:3771950-3772990(+) | length=346 | sequence_SO=chromosome | SO=protein_coding;Tb11.v5.0481 | organism=Trypanosoma_brucei_TRE	13	40.445	0	7.9469	-0.0340913	0.688703	0.0712807	0.810322					4	2.6	2.6	1	1	1	1.03483	0.88221	1.0204	0.0493972	-0.180806	0.0291348				1	1	1	8359600	4247100	4112500	5854500	3491100	2363400	6685400	3432700	3252700	7.2	6.4	2.6	2	2	1
212	Tb11.v5.0485;Tb927.10.9280	Tb11.v5.0485;Tb927.10.9280		Tb11.v5.0485 | organism=Trypanosoma_brucei_TREU927 | product=hypothetical protein, conserved | location=Tb927_11_bin_v5.1:1971137-1973839(-) | length=900 | sequence_SO=random_sequence | SO=protein_coding;Tb927.10.9280 | organism=Trypanosoma_brucei_TREU927	4.4	101.8	0.00029481	3.8558			0.294476	0.347461					1.7	0	0	1	0	0	0.825151			-0.277271						1	0	0	11511000	5170500	6340100	0	0	0	0	0	0	1.7	1.7	2.8	1	1	1
213	Tb11.v5.0487;Tb927.10.1200	Tb11.v5.0487;Tb927.10.1200		Tb11.v5.0487 | organism=Trypanosoma_brucei_TREU927 | product=hypothetical protein, conserved | location=Tb927_11_bin_v5.1:1976413-1977450(+) | length=345 | sequence_SO=random_sequence | SO=protein_coding;Tb927.10.1200 | organism=Trypanosoma_brucei_TREU927	19.7	38.911	0	23.994	-0.0962128	0.694747	-0.0295103	0.884041					13.9	8.4	8.1	4	3	2	1.2013	0.72184	0.9441	0.264599	-0.470249	-0.0829884	37.916	61.957	42.814	4	3	3	56898000	29379000	27518000	38587000	24640000	13947000	64667000	28855000	35812000	15.4	13.6	19.4	3	3	4
214	Tb11.v5.0489	Tb11.v5.0489		Tb11.v5.0489 | organism=Trypanosoma_brucei_TREU927 | product=retrotransposon hot spot (RHS) protein, putative | location=Tb927_11_bin_v5.1:1982945-1984666(-) | length=573 | sequence_SO=random_sequence | SO=protein_coding	41.7	65.818	0	16.29	0.187676	0.28724	0.188699	0.411073	-0.0144809	0.909182	0.26615	0.048371	36.8	34.7	37.7	3	2	2	0.972195	1.1424	1.3302	-0.0406821	0.192068	0.411643	20.326	14.24	7.2803	4	2	2	175660000	89115000	86548000	98697000	43277000	55420000	91353000	46592000	44761000	38.7	35.4	40.1	3	3	3
215	Tb11.v5.0493;Tb927.7.3830	Tb11.v5.0493;Tb927.7.3830		Tb11.v5.0493 | organism=Trypanosoma_brucei_TREU927 | product=kinesin K39, putative | location=Tb927_11_bin_v5.1:2003408-2007439(+) | length=1343 | sequence_SO=random_sequence | SO=protein_coding;Tb927.7.3830 | organism=Trypanosoma_brucei_TREU927 | product=	23.3	154.9	0.00029231	3.7296	-0.402604	0.366804							22.3	23.3	22.3	1	2	1	1.05455	0.86745	0.47326	0.0766302	-0.205147	-1.0793		52.007		1	2	1	15658000	8196300	7461300	117890000	62302000	55590000	13353000	10018000	3335100	0	0	0	0	0	0
216	Tb11.v5.0498;Tb927.10.2570	Tb11.v5.0498;Tb927.10.2570		Tb11.v5.0498 | organism=Trypanosoma_brucei_TREU927 | product=lysosomal alpha-mannosidase precursor, putative | location=Tb927_11_bin_v5.1:2061956-2064082(-) | length=708 | sequence_SO=random_sequence | SO=protein_coding;Tb927.10.2570 | organism=Trypanosoma	7.3	79.141	0.0063241	2.2079									0	4.8	6.4	0	1	2		1.0082	0.96029		0.0117819	-0.0584579			1.1567	0	1	2	0	0	0	2845800	1618400	1227500	19383000	11504000	7879300	5.8	2.5	0	2	2	0
217	Tb927.10.660;Tb11.v5.0500	Tb927.10.660;Tb11.v5.0500		Tb927.10.660 | organism=Trypanosoma_brucei_TREU927 | product=2-oxoisovalerate dehydrogenase alpha subunit, putative | location=Tb927_10_v5.1:174738-175988(+) | length=416 | sequence_SO=chromosome | SO=protein_coding;Tb11.v5.0500 | organism=Trypanosoma_bruc	48.3	46.369	0	147.46	3.99191e-05	0.998614	-0.0251958	0.362115	0.0369007	0.221932	0.0928819	0.115678	44	32.9	42.5	13	10	13	1.02743	0.99356	0.97969	0.0390435	-0.009321	-0.0296028	50.521	5.7472	7.7846	19	13	16	401300000	199860000	201440000	436780000	228850000	207930000	468430000	230860000	237580000	34.6	38.5	32.9	10	11	10
218	Tb11.v5.0501;Tb927.10.3940;Tb927.10.3930	Tb11.v5.0501;Tb927.10.3940;Tb927.10.3930		Tb11.v5.0501 | organism=Trypanosoma_brucei_TREU927 | product=40S ribosomal protein S3A, putative | location=Tb927_11_bin_v5.1:2072629-2073399(+) | length=256 | sequence_SO=random_sequence | SO=protein_coding;Tb927.10.3940 | organism=Trypanosoma_brucei_TREU	53.9	29.422	0	323.31	-0.0324248	0.288906	0.0535703	0.018485	0.0258767	0.237808	0.174209	0.00936446	45.3	52	48.4	14	16	15	0.95048	1.0035	0.98007	-0.0732718	0.00504062	-0.0290433	12.942	5.7417	4.5467	21	26	24	4840700000	2404300000	2436300000	3871500000	2060400000	1811100000	4633500000	2482200000	2151300000	45.7	45.3	51.6	15	14	14
219	Tb927.10.3920;Tb11.v5.0502	Tb927.10.3920;Tb11.v5.0502		Tb927.10.3920 | organism=Trypanosoma_brucei_TREU927 | product=hypothetical protein, conserved | location=Tb927_10_v5.1:1040528-1041994(-) | length=488 | sequence_SO=chromosome | SO=protein_coding;Tb11.v5.0502 | organism=Trypanosoma_brucei_TREU927 | product	6.1	52.969	0	16.221									0	0	0	0	0	0										0	0	0	0	0	0	0	0	0	0	0	0	6.1	3.9	0	2	1	0
220	Tb927.10.15470;Tb11.v5.0507	Tb927.10.15470;Tb11.v5.0507		Tb927.10.15470 | organism=Trypanosoma_brucei_TREU927 | product=hypothetical protein, conserved | location=Tb927_10_v5.1:3799111-3800556(+) | length=481 | sequence_SO=chromosome | SO=protein_coding;Tb11.v5.0507 | organism=Trypanosoma_brucei_TREU927 | produc	4.2	54.397	0.00029542	3.9016			-0.0106125	0.905864					4.2	0	0	1	0	0	1.07294			0.101567						1	0	0	9444600	5216000	4228600	0	0	0	0	0	0	4.2	4.2	4.2	1	1	1
221	Tb927.10.2180;Tb11.v5.0512	Tb927.10.2180;Tb11.v5.0512		Tb927.10.2180 | organism=Trypanosoma_brucei_TREU927 | product=hypothetical protein, conserved | location=Tb927_10_v5.1:560290-561714(+) | length=474 | sequence_SO=chromosome | SO=protein_coding;Tb11.v5.0512 | organism=Trypanosoma_brucei_TREU927 | product=h	12.9	51.556	0	6.7421					0.0954355	0.438308			12.9	0	6.1	3	0	1	1.29587		0.65867	0.373925		-0.602372	18.855			3	0	1	14193000	8250700	5942500	0	0	0	5193600	3764800	1428800	6.1	6.1	0	1	1	0
222	Tb927.10.6880;Tb11.v5.0516	Tb927.10.6880;Tb11.v5.0516	GAP	Tb927.10.6880 | organism=Trypanosoma_brucei_TREU927 | product=glyceraldehyde 3-phosphate dehydrogenase, cytosolic (GAP) | location=Tb927_10_v5.1:1730120-1731115(+) | length=331 | sequence_SO=chromosome | SO=protein_coding;Tb11.v5.0516 | organism=Trypanosom	58.6	35.61	0	200.1	0.04412	0.0704082	-0.0698826	0.0209691	-0.0262134	0.00903724	-0.0556368	0.00859461	58.6	56.5	50.5	13	12	12	1.01969	1.0251	1.0486	0.0281309	0.0357647	0.0684645	12.452	9.2449	8.6556	20	19	19	1830000000	932420000	897590000	1493200000	794320000	698900000	1791800000	958310000	833490000	56.2	56.2	48	13	13	10
223	Tb11.v5.0520;Tb927.8.3310	Tb11.v5.0520;Tb927.8.3310		Tb11.v5.0520 | organism=Trypanosoma_brucei_TREU927 | product=acetyltransferase, putative | location=Tb927_11_bin_v5.1:2180235-2181710(-) | length=491 | sequence_SO=random_sequence | SO=protein_coding;Tb927.8.3310 | organism=Trypanosoma_brucei_TREU927 | pro	12.6	56.168	0	6.8544	-0.0939571	0.152376	0.0688001	0.850185					6.3	1.4	3.7	2	1	1	0.890472	0.93878	0.98393	-0.167358	-0.091141	-0.0233724	45.922			2	1	1	15485000	7110900	8373600	15687000	8210300	7476400	5032100	2123700	2908300	5.3	2.6	4.1	2	1	2
224	Tb927.1.780;Tb11.v5.0523	Tb927.1.780;Tb11.v5.0523		Tb927.1.780 | organism=Trypanosoma_brucei_TREU927 | product=hypothetical protein, conserved | location=Tb927_01_v5.1:249476-250618(-) | length=380 | sequence_SO=chromosome | SO=protein_coding;Tb11.v5.0523 | organism=Trypanosoma_brucei_TREU927 | product=hyp	4.2	43.458	0	6.0628									0	0	4.2	0	0	1			1.1495			0.201006				0	0	1	0	0	0	0	0	0	3871900	1925700	1946100	0	0	0	0	0	0
225	Tb927.10.16110;Tb11.v5.0527	Tb927.10.16110;Tb11.v5.0527	CMF1	Tb927.10.16110 | organism=Trypanosoma_brucei_TREU927 | product=hypothetical protein, conserved | location=Tb927_10_v5.1:3963160-3964320(+) | length=386 | sequence_SO=chromosome | SO=protein_coding;Tb11.v5.0527 | organism=Trypanosoma_brucei_TREU927 | produc	40.2	42.99	0	90.082	0.0475502	0.442863	0.152404	0.144364	0.0575375	0.283643	-0.0508874	0.437302	29.3	29.3	34.2	7	7	8	1.03589	1.0963	0.97207	0.050876	0.132643	-0.0408679	6.0453	13.313	11.709	10	9	11	280520000	139780000	140740000	268390000	134450000	133930000	371460000	199080000	172380000	34.2	37.3	21.2	8	9	6
226	Tb927.9.3630;Tb11.v5.0530	Tb927.9.3630;Tb11.v5.0530		Tb927.9.3630 | organism=Trypanosoma_brucei_TREU927 | product=hypothetical protein, conserved | location=Tb927_09_v5.1:727234-728895(+) | length=553 | sequence_SO=chromosome | SO=protein_coding;Tb11.v5.0530 | organism=Trypanosoma_brucei_TREU927 | product=hy	15	61.829	0	11.148	-0.0758809	0.402681	0.300822	0.0291622	-0.122881	0.500786	0.0259558	0.833774	6	10.7	10.7	2	4	4	0.862143	1.0201	0.97107	-0.214	0.0287106	-0.0423528	30.425	4.2647	14.636	2	4	4	44337000	23565000	20772000	58159000	28057000	30102000	68596000	35776000	32820000	9.2	4.9	2.5	4	2	1
227	Tb927.10.5620;Tb11.v5.0531	Tb927.10.5620;Tb11.v5.0531	ALD	Tb927.10.5620 | organism=Trypanosoma_brucei_TREU927 | product=fructose-bisphosphate aldolase, glycosomal (ALD) | location=Tb927_10_v5.1:1404259-1405377(+) | length=372 | sequence_SO=chromosome | SO=protein_coding;Tb11.v5.0531 | organism=Trypanosoma_brucei_	78.8	41.071	0	323.31	0.0429985	0.139703	-0.0256085	0.039821	0.0471374	0.0994696	-0.0706458	0.0805418	72.3	72.3	66.4	24	25	26	1.05344	1.0089	1.0289	0.0751096	0.0127832	0.0411028	10.445	6.6138	8.3756	37	41	41	10133000000	5040100000	5093100000	8482100000	4453700000	4028400000	9647100000	4751000000	4896100000	72.8	71.8	65.9	25	24	23
228	Tb927.8.5010;Tb927.8.5000;Tb927.8.4990;Tb927.8.4980;Tb927.8.4970;Tb11.v5.0538	Tb927.8.5010;Tb927.8.5000;Tb927.8.4990;Tb927.8.4980;Tb927.8.4970;Tb11.v5.0538	PFR2-5	Tb927.8.5010 | organism=Trypanosoma_brucei_TREU927 | product=69 kDa paraflagellar rod protein,PFR2 (PFR2) | location=Tb927_08_v5.1:1483434-1485236(+) | length=600 | sequence_SO=chromosome | SO=protein_coding;Tb927.8.5000 | organism=Trypanosoma_brucei_TREU9	74.5	69.596	0	323.31	-0.00349122	0.875807	-0.0947624	0.0449975	0.0269687	0.280532	-0.128568	0.00234459	67.8	74.2	73.2	38	45	45	1.02523	0.98449	0.98359	0.0359489	-0.0225515	-0.023871	9.1713	8.4796	10.392	69	77	79	10800000000	5580800000	5218800000	11287000000	6212500000	5074300000	11705000000	6264300000	5440300000	62.7	63	60	36	34	36
229	Tb927.4.4820;Tb11.v5.0540;Tb927.4.4860;Tb927.4.4840	Tb927.4.4820;Tb11.v5.0540;Tb927.4.4860;Tb927.4.4840	AATP10	Tb927.4.4820 | organism=Trypanosoma_brucei_TREU927 | product=amino acid transporter 10, putative (AATP10) | location=Tb927_04_v5.1:1317708-1319180(-) | length=490 | sequence_SO=chromosome | SO=protein_coding;Tb11.v5.0540 | organism=Trypanosoma_brucei_TREU9	8	52.838	0.00029464	3.8472	-0.474258	0.07279	-0.268001	0.01599					3.3	3.3	8	1	1	2	0.665247	0.86788	0.64604	-0.588037	-0.204433	-0.630305			48.608	1	1	2	10539000	4325900	6213200	8071500	4478800	3592700	21811000	12118000	9693300	8	8	3.3	2	2	1
230	Tb927.10.10960;Tb927.10.10950;Tb927.10.10940;Tb927.10.10920;Tb927.10.10900;Tb927.10.10890;Tb11.v5.0543;Tb927.10.10980;Tb927.10.10970;Tb927.10.10930	Tb927.10.10960;Tb927.10.10950;Tb927.10.10940;Tb927.10.10920;Tb927.10.10900;Tb927.10.10890;Tb11.v5.0543;Tb927.10.10980;Tb927.10.10970;Tb927.10.10930		Tb927.10.10960 | organism=Trypanosoma_brucei_TREU927 | product=heat shock protein, putative | location=Tb927_10_v5.1:2674103-2676217(-) | length=704 | sequence_SO=chromosome | SO=protein_coding;Tb927.10.10950 | organism=Trypanosoma_brucei_TREU927 | product	61.8	80.763	0	323.31	0.0900334	0.1767	0.254078	0.0247146	0.0758061	0.0292095	0.0939028	0.13884	57.2	55.5	61.8	2	2	2	1.00814	1.12	1.068	0.0116898	0.163499	0.0949116	6.4939	6.1455	1.4127	11	12	12	1465600000	763710000	701870000	1621000000	812030000	808990000	1603800000	805780000	798050000	58.8	55.4	59.1	2	2	2
231	Tb927.11.15470;Tb11.v5.0544	Tb927.11.15470;Tb11.v5.0544		Tb927.11.15470 | organism=Trypanosoma_brucei_TREU927 | product=methionyl-tRNA formyltransferase | location=Tb927_11_v5.1:4112107-4114293(-) | length=651 | sequence_SO=chromosome | SO=protein_coding;Tb11.v5.0544 | organism=Trypanosoma_brucei_TREU927 | produ	5.7	71.337	0	6.9216			-0.0922844	0.148062					2.8	0	2.8	1	0	1	1.86532		0.66934	0.899426		-0.579189				1	0	1	9221600	5694900	3526700	0	0	0	13591000	7641600	5949000	2.9	2.9	2.9	1	1	1
232	Tb11.v5.0553	Tb11.v5.0553		Tb11.v5.0553 | organism=Trypanosoma_brucei_TREU927 | product=ubiquitin hydrolase, putative | location=Tb927_11_bin_v5.1:2461150-2462760(+) | length=536 | sequence_SO=random_sequence | SO=protein_coding	11	60.133	0.0050707	2.3824	0.27328	0.0932582	-0.0635072	0.449787					9	7.5	9	1	1	1	1.09384	1.3552	1.1908	0.129402	0.438506	0.251931				1	1	1	11594000	7136400	4457900	16164000	6534800	9629700	14060000	7773300	6286600	7.5	7.5	7.5	1	1	1
233	Tb11.v5.0562;Tb927.8.1260	Tb11.v5.0562;Tb927.8.1260		Tb11.v5.0562 | organism=Trypanosoma_brucei_TREU927 | product=hypothetical protein, conserved | location=Tb927_11_bin_v5.1:2551210-2553816(+) | length=868 | sequence_SO=random_sequence | SO=protein_coding;Tb927.8.1260 | organism=Trypanosoma_brucei_TREU927 |	3.5	93.651	0	6.3483	-0.105425	0.225949			-0.314925	0.0508958	-0.180729	0.118676	2.3	2.3	2.3	1	1	1	0.860585	0.99554	0.93743	-0.21661	-0.00644881	-0.0932171				1	1	1	6053500	2806900	3246600	6590300	3149900	3440500	6452900	3436300	3016600	0	1.2	0	0	1	0
234	Tb927.10.13270;Tb11.v5.0563	Tb927.10.13270;Tb11.v5.0563		Tb927.10.13270 | organism=Trypanosoma_brucei_TREU927 | product=periodic tryptophan protein 2, putative,predicted WD40 repeat protein,predicted involvement in cytokinesis,predicted involvement in cell separation | location=Tb927_10_v5.1:3235033-3237852(-) |	12.6	102.91	0	46.82	-0.0283036	0.520007	-0.104643	0.148743	0.115145	0.522512	0.0299891	0.829735	9.4	8.7	6.6	6	6	5	1.01167	0.93255	0.99937	0.0167455	-0.100747	-0.000909184	5.0153	11.823	16.098	6	6	5	120890000	62792000	58099000	117880000	63773000	54104000	105030000	54581000	50448000	7.2	5.8	4.3	5	4	3
235	Tb927.10.350;Tb11.v5.0564	Tb927.10.350;Tb11.v5.0564	BBP59	Tb927.10.350 | organism=Trypanosoma_brucei_TREU927 | product=protein kinase, putative | location=Tb927_10_v5.1:96402-97940(+) | length=512 | sequence_SO=chromosome | SO=protein_coding;Tb11.v5.0564 | organism=Trypanosoma_brucei_TREU927 | product=protein kin	13.3	58.557	0	40.93	0.035333	0.462576	0.0875507	0.00756874	-0.127654	0.24025	-0.0794146	0.704813	10.4	10.7	10.7	4	4	4	1.01431	0.98355	1.0788	0.0205014	-0.0239297	0.109427	37.194	31.01	9.1633	4	4	4	58507000	27834000	30673000	66102000	33349000	32753000	57107000	31399000	25708000	10.7	10.7	10.7	4	4	4
236	Tb927.10.7100;Tb11.v5.0580	Tb927.10.7100;Tb11.v5.0580		Tb927.10.7100 | organism=Trypanosoma_brucei_TREU927 | product=delta-4 fatty acid desaturase | location=Tb927_10_v5.1:1788636-1789901(+) | length=421 | sequence_SO=chromosome | SO=protein_coding;Tb11.v5.0580 | organism=Trypanosoma_brucei_TREU927 | product=d	18.1	47.965	0	125.28	-0.0168907	0.890221	0.148389	0.108689	-0.137026	0.099841	-0.0397065	0.585577	12.6	15.9	15.9	4	5	5	0.852806	1.0889	1.0397	-0.229711	0.122871	0.0561673	10.841	31.804	12.36	6	6	5	292300000	150340000	141960000	280890000	141570000	139320000	257340000	143050000	114290000	15	13.3	13.3	5	4	5
237	Tb11.v5.0581;Tb927.10.570	Tb11.v5.0581;Tb927.10.570		Tb11.v5.0581 | organism=Trypanosoma_brucei_TREU927 | product=hypothetical protein, conserved | location=Tb927_11_bin_v5.1:2673208-2676666(-) | length=1152 | sequence_SO=random_sequence | SO=protein_coding;Tb927.10.570 | organism=Trypanosoma_brucei_TREU927	3.8	126.64	0.0058186	2.2556	-0.247881	0.123915							3.1	2.3	1.6	2	2	1	0.931185	0.86442	0.74196	-0.10286	-0.210196	-0.430587		34.103		1	2	1	12955000	3185400	9769600	36017000	19477000	16541000	2837800	1589100	1248800	0	0.7	0.7	0	1	1
238	Tb11.v5.0584;Tb927.3.3180	Tb11.v5.0584;Tb927.3.3180		Tb11.v5.0584 | organism=Trypanosoma_brucei_TREU927 | product=hypothetical protein, conserved | location=Tb927_11_bin_v5.1:2694518-2696359(-) | length=613 | sequence_SO=random_sequence | SO=protein_coding;Tb927.3.3180 | organism=Trypanosoma_brucei_TREU927 |	37.4	61.073	0	251.26	-0.0586512	0.181382	0.0662821	0.228566	0.0384996	0.580573	0.0102443	0.757438	29.7	36.5	36.5	4	5	5	0.988631	0.92372	0.9693	-0.0164963	-0.114472	-0.0449848	5.1339	21.628	5.6191	5	6	6	175270000	85594000	89673000	195550000	101960000	93592000	211090000	109400000	101690000	29.7	29.7	36.5	4	3	5
239	Tb927.11.4610;Tb11.v5.0587	Tb927.11.4610;Tb11.v5.0587	PKA-R	Tb927.11.4610 | organism=Trypanosoma_brucei_TREU927 | product=protein kinase A regulatory subunit (PKA-R) | location=Tb927_11_v5.1:1327122-1328621(+) | length=499 | sequence_SO=chromosome | SO=protein_coding;Tb11.v5.0587 | organism=Trypanosoma_brucei_TREU9	39.5	56.734	0	146.36	-0.0119864	0.689558	-0.0706259	0.366226	-0.00525358	0.534752	-0.0035269	0.856582	25.3	28.1	37.7	10	11	14	0.983865	1.0264	0.96588	-0.0234683	0.0375931	-0.0500841	27.884	26.224	19.672	13	14	18	454240000	240360000	213880000	565700000	286700000	279000000	988190000	339640000	648560000	23.6	23.6	26.3	8	8	9
240	Tb11.v5.0589;Tb927.3.1110	Tb11.v5.0589;Tb927.3.1110		Tb11.v5.0589 | organism=Trypanosoma_brucei_TREU927 | product=hypothetical protein, conserved | location=Tb927_11_bin_v5.1:2729134-2730447(+) | length=437 | sequence_SO=random_sequence | SO=protein_coding;Tb927.3.1110 | organism=Trypanosoma_brucei_TREU927 |	34.6	49.399	0	58.261	-0.0200637	0.571043	-0.0593906	0.326945	0.0374202	0.0360148	0.0650261	0.389316	25.4	27.9	24.5	6	7	6	1.01184	0.94659	1.0014	0.0169791	-0.0791884	0.00201836	21.377	12.092	24.801	6	9	7	116100000	63502000	52600000	121480000	63657000	57826000	80954000	40510000	40444000	32	22.4	22.4	7	5	5
241	Tb927.7.5620;Tb11.v5.0590	Tb927.7.5620;Tb11.v5.0590		Tb927.7.5620 | organism=Trypanosoma_brucei_TREU927 | product=hypothetical protein, conserved | location=Tb927_07_v5.1:1520509-1522670(+) | length=429 | sequence_SO=chromosome | SO=protein_coding;Tb11.v5.0590 | organism=Trypanosoma_brucei_TREU927 | product=	4	48.224	0.0029859	2.6343									0	0	0	0	0	0										0	0	0	0	0	0	0	0	0	0	0	0	0	0	0	0	0	0
242	Tb927.10.4940;Tb11.v5.0596	Tb927.10.4940;Tb11.v5.0596	PK50	Tb927.10.4940 | organism=Trypanosoma_brucei_TREU927 | product=Nuclear Dbf2-related kinase (PK50) | location=Tb927_10_v5.1:1228896-1230211(-) | length=437 | sequence_SO=chromosome | SO=protein_coding;Tb11.v5.0596 | organism=Trypanosoma_brucei_TREU927 | prod	21.3	50.146	0	30.745	-0.0379715	0.801484	0.0239993	0.636915	0.046814	0.680812	0.267197	0.0971956	11.2	14.4	13.7	4	5	5	0.96637	0.83412	1.1464	-0.049352	-0.261673	0.197111	12.466	13.231	14.857	5	6	6	162490000	79929000	82564000	133850000	72812000	61039000	156740000	70822000	85917000	11.2	11.2	10.5	4	4	4
243	Tb927.7.2570;Tb11.v5.0611	Tb927.7.2570;Tb11.v5.0611	GRBC1	Tb927.7.2570 | organism=Trypanosoma_brucei_TREU927 | product=guide RNA associated protein, GAP2 | location=Tb927_07_v5.1:660255-661676(-) | length=473 | sequence_SO=chromosome | SO=protein_coding;Tb11.v5.0611 | organism=Trypanosoma_brucei_TREU927 | product	43.6	52.545	0	221.2	-0.00464422	0.850849	0.119454	0.0411066	0.0487264	0.00744349	0.165312	0.0506571	43.6	43.6	43.6	12	12	12	0.976372	0.98817	1.0265	-0.0344975	-0.0171688	0.0377336	11.898	26.807	14.374	14	15	15	774480000	399430000	375050000	648340000	319960000	328380000	781160000	416860000	364300000	43.6	43.6	39.3	12	12	11
244	Tb927.7.7070;Tb11.v5.0612	Tb927.7.7070;Tb11.v5.0612		Tb927.7.7070 | organism=Trypanosoma_brucei_TREU927 | product=hypothetical protein, conserved | location=Tb927_07_v5.1:2019858-2021189(-) | length=443 | sequence_SO=chromosome | SO=protein_coding;Tb11.v5.0612 | organism=Trypanosoma_brucei_TREU927 | product=	42	49.45	0	134.37	0.0228987	0.510945	0.0391614	0.156953	-0.101315	0.0233031	0.0743306	0.24992	26.2	30.9	32.3	8	8	9	0.979816	1.0195	1.0499	-0.0294175	0.0278618	0.0702519	9.8511	19.46	19.599	10	9	10	178560000	90768000	87797000	179170000	95859000	83311000	196100000	92216000	103880000	32.5	28.9	24.8	9	9	8
245	Tb11.v5.0616;Tb927.7.6970	Tb11.v5.0616;Tb927.7.6970		Tb11.v5.0616 | organism=Trypanosoma_brucei_TREU927 | product=paraflagellar rod protein, putative | location=Tb927_11_bin_v5.1:2923111-2925147(-) | length=678 | sequence_SO=random_sequence | SO=protein_coding;Tb927.7.6970 | organism=Trypanosoma_brucei_TREU9	23.5	76.144	0	199.35	0.0132601	0.758218	-0.127445	0.0193034	-0.089827	0.127591	-0.0816628	0.441695	13.3	11.5	14.2	6	5	6	1.06304	0.97924	0.9875	0.0881934	-0.0302656	-0.0181473	5.3477	8.2851	12.426	7	6	6	183390000	86563000	96831000	100680000	47704000	52972000	182440000	98950000	83486000	16.5	13.4	11.5	7	6	5
246	Tb11.v5.0619;Tb927.1.3450	Tb11.v5.0619;Tb927.1.3450		Tb11.v5.0619 | organism=Trypanosoma_brucei_TREU927 | product=hypothetical protein, conserved | location=Tb927_11_bin_v5.1:2970555-2972831(-) | length=758 | sequence_SO=random_sequence | SO=protein_coding;Tb927.1.3450 | organism=Trypanosoma_brucei_TREU927 |	7.1	80.827	0	42.59	-0.164516	0.268271	0.210388	0.515368			-0.0837965	0.029685	5.8	3.7	2.2	3	2	1	0.947418	0.97552	0.76851	-0.0779266	-0.0357566	-0.379864	8.6555	24.211		3	2	1	41281000	18572000	22709000	23126000	12916000	10210000	18426000	11351000	7074400	2.2	2.2	2.2	1	1	1
247	Tb11.v5.0623;Tb927.10.2510	Tb11.v5.0623;Tb927.10.2510		Tb11.v5.0623 | organism=Trypanosoma_brucei_TREU927 | product=hypothetical protein, conserved | location=Tb927_11_bin_v5.1:2992726-2993784(-) | length=352 | sequence_SO=random_sequence | SO=protein_coding;Tb927.10.2510 | organism=Trypanosoma_brucei_TREU927	3.1	38.698	0.0055911	2.3319									0	3.1	3.1	0	1	1		0.96108	0.93196		-0.0572716	-0.10166				0	1	1	0	0	0	12300000	6905900	5393600	11610000	5976600	5633900	0	3.1	3.1	0	1	1
248	Tb11.v5.0624	Tb11.v5.0624		Tb11.v5.0624 | organism=Trypanosoma_brucei_TREU927 | product=retrotransposon hot spot protein (PHS), putative | location=Tb927_11_bin_v5.1:3001423-3003057(-) | length=544 | sequence_SO=random_sequence | SO=protein_coding	32.7	62.492	0	323.31	0.0911273	0.0975398	0.229474	0.0159408	0.113434	0.0894742	0.228948	0.0186205	29.6	27.8	27.8	2	2	2	1.11147	1.0457	1.0399	0.152468	0.064469	0.0564448	5.0195	4.4066	5.9313	2	2	2	145050000	74573000	70476000	223760000	111870000	111890000	180540000	96857000	83683000	24.6	25.7	27.8	2	2	2
249	Tb927.10.14800;Tb11.v5.0626	Tb927.10.14800;Tb11.v5.0626	MPK9	Tb927.10.14800 | organism=Trypanosoma_brucei_TREU927 | product=protein kinase, putative,mitogen-activated protein kinase 9, putative | location=Tb927_10_v5.1:3608595-3609758(-) | length=387 | sequence_SO=chromosome | SO=protein_coding;Tb11.v5.0626 | organi	18.9	42.749	0	11.793	-0.0176617	0.963013							12.4	12.7	5.4	3	3	1	0.621813	1.1744	1.32	-0.685447	0.231924	0.400538	12.862	18.038		3	3	1	31346000	13473000	17873000	40905000	22320000	18586000	7043800	2965200	4078700	0	0	5.4	0	0	1
250	Tb927.10.960;Tb11.v5.0631	Tb927.10.960;Tb11.v5.0631		Tb927.10.960 | organism=Trypanosoma_brucei_TREU927 | product=U4/U6-specific protein PRP4 | location=Tb927_10_v5.1:260318-262147(+) | length=609 | sequence_SO=chromosome | SO=protein_coding;Tb11.v5.0631 | organism=Trypanosoma_brucei_TREU927 | product=hypoth	9.4	65.488	0	7.4252	0.00906362	0.946618	0.00451656	0.968716	-0.141029	0.209624	0.186113	0.0695524	3.3	6.7	6.7	1	2	2	0.88308	1.1742	0.98275	-0.179384	0.231678	-0.0251036	55.946	31.975	7.7863	2	3	3	13351000	5889100	7461800	23740000	12080000	11659000	20028000	9887200	10140000	6.7	3.3	6.7	2	1	2
251	Tb927.10.14890;Tb11.v5.0636	Tb927.10.14890;Tb11.v5.0636	KIFC1	Tb927.10.14890 | organism=Trypanosoma_brucei_TREU927 | product=C-terminal motor kinesin, putative (TBKIFC1) | location=Tb927_10_v5.1:3633146-3635608(+) | length=820 | sequence_SO=chromosome | SO=protein_coding;Tb11.v5.0636 | organism=Trypanosoma_brucei_TRE	27.4	90.8	0	182.91	-0.0392146	0.227932	-0.0941036	0.0884691	-0.034501	0.127804	-0.0717738	0.101474	18.3	12	10.6	10	6	6	0.969556	1.0019	0.94883	-0.044604	0.00273852	-0.0757785	17.391	4.0175	9.0575	11	7	7	281410000	151340000	130070000	143070000	71240000	71830000	160700000	89826000	70869000	22.4	22	17	11	11	8
252	Tb927.10.380;Tb11.v5.0637	Tb927.10.380;Tb11.v5.0637	KRIPP5	Tb927.10.380 | organism=Trypanosoma_brucei_TREU927 | product=mitochondrial RNA binding complex 1 subunit (PPR5) | location=Tb927_10_v5.1:102867-103895(+) | length=342 | sequence_SO=chromosome | SO=protein_coding;Tb11.v5.0637 | organism=Trypanosoma_brucei_T	28.4	39.683	0	60.201	0.211651	0.432589	0.0539751	0.259602	-0.384125	0.483549	0.0712853	0.231054	18.7	13.2	13.2	3	2	2	1.02554	1.5621	0.96935	0.0363779	0.643487	-0.0449104	119.83	73.784	52.525	3	2	3	60698000	13963000	46735000	61594000	20898000	40696000	73372000	28224000	45148000	22.8	22.8	18.7	4	4	3
253	Tb11.v5.0638;Tb927.10.1040;Tb927.10.1050	Tb11.v5.0638;Tb927.10.1040;Tb927.10.1050	CBP1	Tb11.v5.0638 | organism=Trypanosoma_brucei_TREU927 | product=serine carboxypeptidase III precursor, putative (CBP1) | location=Tb927_11_bin_v5.1:3113761-3115152(+) | length=463 | sequence_SO=random_sequence | SO=protein_coding;Tb927.10.1040 | organism=Tryp	18.4	51.565	0	80.884	-0.0240622	0.761881	0.114551	0.124739	0.158939	0.504221	0.221685	0.320177	18.4	18.4	18.1	2	2	2	1.06535	0.90215	0.98969	0.0913254	-0.148561	-0.0149514	16.397	4.8502	3.2395	2	3	3	199920000	103560000	96360000	312810000	175950000	136850000	572470000	312740000	259730000	18.4	18.4	18.4	2	2	2
254	Tb927.5.1230;Tb11.v5.0639	Tb927.5.1230;Tb11.v5.0639		Tb927.5.1230 | organism=Trypanosoma_brucei_TREU927 | product=hypothetical protein, conserved | location=Tb927_05_v5.1:465845-467296(+) | length=483 | sequence_SO=chromosome | SO=protein_coding;Tb11.v5.0639 | organism=Trypanosoma_brucei_TREU927 | product=hy	11.6	58.564	0	28.017	-0.0700086	0.340896	-0.0251669	0.664721	-0.0391638	0.786995	-0.208576	0.160217	4.6	4.6	6.6	2	2	3	0.890551	1.0199	0.95183	-0.167229	0.0284277	-0.0712242	7.0971	4.7675	5.1867	2	2	3	48833000	22903000	25930000	48346000	24503000	23843000	69498000	36433000	33065000	8.7	8.7	6.6	4	4	3
255	Tb11.v5.0643;Tb927.10.1620	Tb11.v5.0643;Tb927.10.1620		Tb11.v5.0643 | organism=Trypanosoma_brucei_TREU927 | product=dual specificity protein phosphatase, putative | location=Tb927_11_bin_v5.1:3138587-3139996(-) | length=469 | sequence_SO=random_sequence | SO=protein_coding;Tb927.10.1620 | organism=Trypanosoma_	11.7	50.624	0	14.56	0.0266705	0.934555			-0.095461	0.732263			9	8.5	3.2	2	2	1	1.07998	0.70312	1.392	0.111009	-0.508157	0.477159	12.613	11.321		2	2	1	15028000	7361600	7666100	7544700	4785100	2759600	10020000	4871100	5148600	9	0	3.2	2	0	1
256	Tb11.v5.0649;Tb927.10.4050	Tb11.v5.0649;Tb927.10.4050		Tb11.v5.0649 | organism=Trypanosoma_brucei_TREU927 | product=serine palmitoyltransferase, putative | location=Tb927_11_bin_v5.1:3183338-3184873(+) | length=511 | sequence_SO=random_sequence | SO=protein_coding;Tb927.10.4050 | organism=Trypanosoma_brucei_TR	4.3	56.947	0.00056513	3.2229									4.3	0	0	1	0	0	1.38131			0.466038						1	0	0	11124000	6993600	4130600	0	0	0	0	0	0	0	0	0	0	0	0
257	Tb927.10.2890;Tb11.v5.0650	Tb927.10.2890;Tb11.v5.0650		Tb927.10.2890 | organism=Trypanosoma_brucei_TREU927 | product=enolase | location=Tb927_10_v5.1:746309-747598(+) | length=429 | sequence_SO=chromosome | SO=protein_coding;Tb11.v5.0650 | organism=Trypanosoma_brucei_TREU927 | product=enolase, putative | locat	73.4	46.592	0	323.31	0.0377489	0.0413444	-0.0740948	0.0367859	-0.0496098	0.112591	-0.153973	0.00409065	73.4	73.4	73.4	33	34	34	1.01643	1.0359	1.0273	0.0235044	0.0508847	0.0388576	6.7942	11.617	4.8099	62	72	68	17377000000	9031000000	8346200000	18785000000	9726900000	9057900000	20214000000	10500000000	9714200000	73.4	73.4	73.4	33	34	33
258	Tb927.2.830;Tb11.v5.0655	Tb927.2.830;Tb11.v5.0655		Tb927.2.830 | organism=Trypanosoma_brucei_TREU927 | product=retrotransposon hot spot protein (RHS, pseudogene), putative,retrotransposon hot spot protein 1 (RHS1), interrupted | location=Tb927_02_v5.1:143717-144772(-) | length=352 | sequence_SO=chromosome	54.5	40.504	0	29.014	0.0125436	0.672782	0.343945	0.0586795	0.104836	0.114456	0.30064	0.0395737	43.8	45.2	48.9	3	4	4	1.01908	1.0336	0.97447	0.0272632	0.047678	-0.0373103	8.4803	18.138	27.458	4	6	5	108630000	61377000	47257000	152560000	79113000	73450000	152990000	82024000	70963000	46.3	50	42.9	5	5	4
259	Tb11.v5.0660;Tb927.2.2190	Tb11.v5.0660;Tb927.2.2190		Tb11.v5.0660 | organism=Trypanosoma_brucei_TREU927 | product=histone deacetylase, putative | location=Tb927_11_bin_v5.1:3282958-3284820(+) | length=620 | sequence_SO=random_sequence | SO=protein_coding;Tb927.2.2190 | organism=Trypanosoma_brucei_TREU927 | p	4.8	67.546	0	13.504	-0.134028	0.0645727	-0.0670014	0.565122	0.015977	0.932849	0.0794253	0.600734	2.6	2.6	2.6	1	1	1	0.867152	0.93509	0.93328	-0.205643	-0.0968229	-0.0996181				1	1	1	8086200	3535300	4550900	8490600	4949800	3540800	6159200	2830100	3329100	2.6	4.8	2.6	1	2	1
260	Tb927.10.8230;Tb11.v5.0668	Tb927.10.8230;Tb11.v5.0668	PDI2	Tb927.10.8230 | organism=Trypanosoma_brucei_TREU927 | product=protein disulfide isomerase,bloodstream- specific protein 2 precursor | location=Tb927_10_v5.1:2043014-2044507(-) | length=497 | sequence_SO=chromosome | SO=protein_coding;Tb11.v5.0668 | organis	36.6	55.579	0	218.02	0.011971	0.816308	0.148358	0.0579043	-0.080701	0.177414	0.106631	0.0263382	27.2	28	26.2	11	13	12	0.947149	1.0359	1.0449	-0.0783366	0.0508847	0.0633649	14.98	5.8449	5.2667	14	14	14	1684400000	851360000	833030000	1581400000	801990000	779420000	1737500000	905160000	832320000	30.4	30.4	26.2	13	13	11
261	Tb11.v5.0670	Tb11.v5.0670		Tb11.v5.0670 | organism=Trypanosoma_brucei_TREU927 | product=retrotransposon hot spot (RHS) protein, putative | location=Tb927_11_bin_v5.1:3336238-3337128(+) | length=296 | sequence_SO=random_sequence | SO=protein_coding	67.2	34.014	0	44.142	0.118572	0.0516264	0.195289	0.00456798	0.192003	0.0422566	0.275612	0.00157945	63.5	43.9	59.8	1	1	1	1.0453	1.1148	1.0981	0.0639218	0.156785	0.135009	4.6422	0.41344	9.3977	2	2	2	226120000	117660000	108450000	318890000	155330000	163550000	267320000	133810000	133510000	67.2	67.2	53	1	1	1
262	Tb927.10.2770;Tb11.v5.0684	Tb927.10.2770;Tb11.v5.0684		Tb927.10.2770 | organism=Trypanosoma_brucei_TREU927 | product=eukaryotic translation initiation factor 5, putative | location=Tb927_10_v5.1:708691-709839(+) | length=382 | sequence_SO=chromosome | SO=protein_coding;Tb11.v5.0684 | organism=Trypanosoma_bruce	53.7	42.945	0	180.31	0.00917214	0.829006	0.0420975	0.0160505	-0.10693	0.117628	-0.0318548	0.287625	47.9	36.6	37.2	17	11	13	0.956846	1.0217	1.0426	-0.063641	0.0309716	0.0601858	12.152	17.255	7.1458	21	15	16	1971700000	955880000	1015800000	1243200000	625820000	617420000	1353700000	690100000	663570000	48.2	45.3	39	17	15	12
263	Tb11.v5.0685;Tb927.8.3110	Tb11.v5.0685;Tb927.8.3110		Tb11.v5.0685 | organism=Trypanosoma_brucei_TREU927 | product=hypothetical protein, conserved | location=Tb927_11_bin_v5.1:3441537-3442571(+) | length=344 | sequence_SO=random_sequence | SO=protein_coding;Tb927.8.3110 | organism=Trypanosoma_brucei_TREU927 |	15.4	38.639	0	40.39	-0.11685	0.0654205	-0.0621301	0.279939	-0.048433	0.701816	0.0887098	0.355689	11.9	11.9	15.4	2	2	3	0.883314	0.93681	0.94778	-0.179001	-0.0941716	-0.0773759	10.658	10.518	17.048	2	2	3	33528000	17018000	16510000	35597000	19692000	15905000	48666000	23959000	24707000	4.7	4.7	15.4	1	1	3
264	Tb927.9.15380;Tb11.v5.0686	Tb927.9.15380;Tb11.v5.0686	NDUFA9	Tb927.9.15380 | organism=Trypanosoma_brucei_TREU927 | product=NADH-ubiquinone oxidoreductase complex I subunit, putative | location=Tb927_09_v5.1:2385929-2387050(+) | length=373 | sequence_SO=chromosome | SO=protein_coding;Tb11.v5.0686 | organism=Trypanoso	8.8	42.585	0.0098548	1.9925									4.6	4.6	0	1	1	0	0.935716	1.2549		-0.0958569	0.327572					1	1	0	13758000	7575500	6182900	11984000	5694100	6289800	0	0	0	0	0	4.3	0	0	1
265	Tb927.10.8650;Tb11.v5.0707	Tb927.10.8650;Tb11.v5.0707	RanBPL	Tb927.10.8650 | organism=Trypanosoma_brucei_TREU927 | product=hypothetical protein, conserved | location=Tb927_10_v5.1:2141183-2142196(+) | length=337 | sequence_SO=chromosome | SO=protein_coding;Tb11.v5.0707 | organism=Trypanosoma_brucei_TREU927 | product	19.6	34.723	0	33.927	0.0394624	0.530498	0.022836	0.547321	-0.0378713	0.36975	-0.012288	0.696307	16.3	19.6	19.6	3	4	4	1.09709	0.96749	1.0227	0.133685	-0.0476813	0.032383	9.6358	5.7789	6.8913	3	4	4	66394000	34981000	31413000	78598000	41240000	37358000	89121000	44876000	44245000	19.6	19.6	19.6	4	4	4
266	Tb11.v5.0713;Tb927.4.190	Tb11.v5.0713		Tb11.v5.0713 | organism=Trypanosoma_brucei_TREU927 | product=retrotransposon hot spot (RHS) protein, putative | location=Tb927_11_bin_v5.1:3629729-3631795(+) | length=688 | sequence_SO=random_sequence | SO=protein_coding	47.8	78.342	0	323.31	0.034362	0.483916	0.1009	0.0516516	0.0330931	0.402999	0.172686	0.0576964	44.6	47.8	47.8	8	10	10	0.993345	0.99849	1.0829	-0.00963382	-0.00218012	0.1149	16.324	14.106	13.097	10	12	12	1207800000	623680000	584100000	1212500000	612370000	600150000	1391200000	687350000	703890000	44.6	43.3	41	9	8	8
267	Tb927.10.13780;Tb11.v5.0718	Tb927.10.13780;Tb11.v5.0718	GSK3s	Tb927.10.13780 | organism=Trypanosoma_brucei_TREU927 | product=glycogen synthase kinase 3 (GSK3) | location=Tb927_10_v5.1:3362271-3363329(-) | length=352 | sequence_SO=chromosome | SO=protein_coding;Tb11.v5.0718 | organism=Trypanosoma_brucei_TREU927 | prod	27	40.32	0	30.221	-0.10496	0.107711	-0.115118	0.159434	-0.0746831	0.603657	-0.100498	0.109341	18.2	23	24.4	4	6	7	0.96367	0.94379	0.88391	-0.0533894	-0.0834622	-0.178029	10.838	25.293	15.538	5	8	9	354490000	180290000	174200000	322870000	172970000	149900000	403130000	220760000	182360000	18.5	25.6	20.5	5	7	6
268	Tb11.v5.0720;Tb927.6.3220	Tb11.v5.0720;Tb927.6.3220		Tb11.v5.0720 | organism=Trypanosoma_brucei_TREU927 | product=hypothetical protein, conserved | location=Tb927_11_bin_v5.1:3671538-3673676(+) | length=712 | sequence_SO=random_sequence | SO=protein_coding;Tb927.6.3220 | organism=Trypanosoma_brucei_TREU927 |	3.5	76.522	0.0011148	3.0125	0.355071	0.131777	0.0146528	0.886307					2	3.5	3.5	1	2	2	1.06201	1.4922	1.3204	0.0867985	0.577441	0.400975		53.533	21.347	1	2	2	5851500	2675400	3176100	22000000	10855000	11145000	19800000	11414000	8386400	2	2	3.5	1	1	2
270	Tb11.v5.0738;Tb927.8.3910;Tb927.8.3510	Tb11.v5.0738;Tb927.8.3910;Tb927.8.3510		Tb11.v5.0738 | organism=Trypanosoma_brucei_TREU927 | product=thymidylate kinase, putative | location=Tb927_11_bin_v5.1:3806087-3807124(+) | length=345 | sequence_SO=random_sequence | SO=protein_coding;Tb927.8.3910 | organism=Trypanosoma_brucei_TREU927 | pr	18	39.57	0	8.2727	0.137167	0.111212	0.200107	0.138961	-0.112968	0.325867	-0.0778681	0.451592	10.4	13.6	9.9	2	3	2	1.16991	1.0956	1.0377	0.226392	0.131721	0.0533894	26.677	40.496	2.6725	2	3	2	42132000	22917000	19214000	54264000	23225000	31039000	33991000	16131000	17860000	3.8	3.8	18	1	1	4
271	Tb927.3.3790;Tb927.3.3770;Tb11.v5.0741	Tb927.3.3790;Tb927.3.3770;Tb11.v5.0741		Tb927.3.3790 | organism=Trypanosoma_brucei_TREU927 | product=hypothetical protein, conserved | location=Tb927_03_v5.1:1054662-1055522(+) | length=286 | sequence_SO=chromosome | SO=protein_coding;Tb927.3.3770 | organism=Trypanosoma_brucei_TREU927 | product=	70.3	31.661	0	46.049	-0.0388992	0.377179	-0.115943	0.0832171	-0.00387567	0.961527	-0.0818742	0.147012	46.2	44.1	45.8	9	9	9	0.972668	1.015	0.9342	-0.0399806	0.0214797	-0.0981966	11.473	17.912	17.281	11	11	12	395300000	194980000	200330000	406050000	201320000	204740000	501740000	260080000	241660000	51	51.4	36.7	11	11	7
272	Tb927.6.1260;Tb11.v5.0742	Tb927.6.1260;Tb11.v5.0742	PSB1	Tb927.6.1260 | organism=Trypanosoma_brucei_TREU927 | product=proteasome beta-1 subunit, putative (TbPSB1) | location=Tb927_06_v5.1:469629-470487(-) | length=282 | sequence_SO=chromosome | SO=protein_coding;Tb11.v5.0742 | organism=Trypanosoma_brucei_TREU927	36.9	30.441	0	22.285	0.0327491	0.689427	0.0783223	0.46131	-0.0448027	0.678707	0.0409631	0.629808	23.4	33.3	33.3	4	5	5	0.934143	1.1058	1.0363	-0.0982848	0.14509	0.0514417	6.6057	6.5098	6.3302	3	4	6	265470000	130670000	134800000	280010000	165110000	114900000	328310000	195040000	133270000	19.9	23.4	23.4	2	4	3
273	Tb927.11.6090;Tb11.v5.0746	Tb927.11.6090;Tb11.v5.0746		Tb927.11.6090 | organism=Trypanosoma_brucei_TREU927 | product=tatD related deoxyribonuclease, putative | location=Tb927_11_v5.1:1718326-1719330(-) | length=334 | sequence_SO=chromosome | SO=protein_coding;Tb11.v5.0746 | organism=Trypanosoma_brucei_TREU927	26.6	37.431	0	70.954	-0.0807364	0.214049	0.00829825	0.931793	0.00424852	0.960669			26.6	26.6	26.6	6	6	6	0.888968	0.98207	0.96841	-0.169797	-0.0261022	-0.0463101	14.313	15.288	14.344	6	7	7	118070000	54044000	64026000	166220000	83658000	82558000	181570000	99564000	82003000	21.3	21.3	18.3	5	5	4
275	Tb11.v5.0775;Tb927.10.7560	Tb11.v5.0775;Tb927.10.7560		Tb11.v5.0775 | organism=Trypanosoma_brucei_TREU927 | product=hypothetical protein, conserved | location=Tb927_11_bin_v5.1:4027498-4028322(+) | length=274 | sequence_SO=random_sequence | SO=protein_coding;Tb927.10.7560 | organism=Trypanosoma_brucei_TREU927	9.9	31.112	0	5.989	-0.302246	0.251136	-0.736505	0.372283					9.9	6.2	6.2	2	1	1	0.939761	0.62438	0.90903	-0.0896337	-0.679504	-0.1376	22.787			2	1	1	21963000	9754400	12209000	8589600	5094100	3495500	7406200	3426500	3979600	9.9	9.9	6.2	2	2	1
276	Tb11.v5.0778;Tb927.7.680	Tb11.v5.0778;Tb927.7.680		Tb11.v5.0778 | organism=Trypanosoma_brucei_TREU927 | product=chaperone protein DNAj, putative | location=Tb927_11_bin_v5.1:4039655-4040953(+) | length=432 | sequence_SO=random_sequence | SO=protein_coding;Tb927.7.680 | organism=Trypanosoma_brucei_TREU927 |	6.9	49.945	0	12.606	-0.034175	0.488253	-0.0982339	0.411667	0.00528745	0.98128	0.077538	0.836672	4.4	6.9	4.4	1	2	1	0.952109	1.033	0.947	-0.0708015	0.0468403	-0.0785637	14.001	33.288	3.9118	2	3	2	20211000	9460300	10751000	19115000	10015000	9100100	19207000	10442000	8765300	6.9	6.9	6.9	2	2	2
277	Tb927.8.2470;Tb11.v5.0799	Tb927.8.2470;Tb11.v5.0799		Tb927.8.2470 | organism=Trypanosoma_brucei_TREU927 | product=hypothetical protein, conserved | location=Tb927_08_v5.1:736792-737076(+) | length=94 | sequence_SO=chromosome | SO=protein_coding;Tb11.v5.0799 | organism=Trypanosoma_brucei_TREU927 | product=hyp	26.6	11.223	0	43.73	0.0166519	0.395945	0.0659369	0.471443	0.172779	0.0725863	0.429304	0.141805	26.6	14.9	14.9	2	1	1	0.991179	1.0281	1.0159	-0.0127832	0.0399806	0.0227584	8.3858			2	1	1	187580000	93529000	94048000	102280000	51219000	51064000	115930000	58923000	57004000	26.6	14.9	14.9	2	1	1
278	Tb927.3.2340;Tb11.v5.0818	Tb927.3.2340;Tb11.v5.0818	PEX2	Tb927.3.2340 | organism=Trypanosoma_brucei_TREU927 | product=peroxin-2,glycosome import protein (gim1) (PEX2) | location=Tb927_03_v5.1:599846-600844(+) | length=332 | sequence_SO=chromosome | SO=protein_coding;Tb11.v5.0818 | organism=Trypanosoma_brucei_TRE	15.7	37.747	0	7.6851			-0.491254	0.468991	-0.243318	0.064074	0.143327	0.771702	0	5.4	4.8	0	1	1		0.79048	2.1472		-0.339199	1.10246				0	1	1	0	0	0	46943000	27672000	19271000	3803100	1316400	2486700	10.8	5.4	10.2	2	1	2
279	Tb927.10.1800;Tb11.v5.0832	Tb927.10.1800;Tb11.v5.0832		Tb927.10.1800 | organism=Trypanosoma_brucei_TREU927 | product=hypothetical protein, conserved | location=Tb927_10_v5.1:476009-477034(+) | length=341 | sequence_SO=chromosome | SO=protein_coding;Tb11.v5.0832 | organism=Trypanosoma_brucei_TREU927 | product=h	6.2	38.251	0	19.587					0.103049	0.237312	0.161558	0.151912	0	6.2	6.2	0	1	1		0.97502	1.2696		-0.0364963	0.344374				0	1	1	0	0	0	8740400	4760000	3980300	11755000	5546500	6208500	0	6.2	6.2	0	1	1
280	Tb11.v5.0853;Tb927.10.10020	Tb11.v5.0853;Tb927.10.10020		Tb11.v5.0853 | organism=Trypanosoma_brucei_TREU927 | product=hypothetical protein, conserved | location=Tb927_11_bin_v5.1:4458572-4460197(-) | length=541 | sequence_SO=random_sequence | SO=protein_coding;Tb927.10.10020 | organism=Trypanosoma_brucei_TREU927	4.1	60.394	0	19.836					0.298286	0.316739			0	0	0	0	0	0										0	0	0	0	0	0	0	0	0	0	0	0	0	0	0	0	0	0
281	Tb927.8.4080;Tb927.8.4030;Tb11.v5.0861	Tb927.8.4080;Tb927.8.4030;Tb11.v5.0861		Tb927.8.4080 | organism=Trypanosoma_brucei_TREU927 | product=hypothetical protein, conserved | location=Tb927_08_v5.1:1209332-1209970(-) | length=212 | sequence_SO=chromosome | SO=protein_coding;Tb927.8.4030 | organism=Trypanosoma_brucei_TREU927 | product=	13.2	23.557	0	4.8034									13.2	6.6	6.6	1	0	0	1.00982			0.0140916						1	0	0	22792000	13472000	9320500	0	0	0	0	0	0	6.6	13.2	6.6	0	1	0
282	Tb11.v5.0902;Tb927.10.6700	Tb11.v5.0902;Tb927.10.6700		Tb11.v5.0902 | organism=Trypanosoma_brucei_TREU927 | product=hypothetical protein, conserved | location=Tb927_11_bin_v5.1:4705471-4706685(+) | length=404 | sequence_SO=random_sequence | SO=protein_coding;Tb927.10.6700 | organism=Trypanosoma_brucei_TREU927	7.4	44.395	0	16.838	-0.202615	0.512803	0.141619	0.270383					4.7	4.7	4.7	1	1	1	1.07121	0.60987	1.0044	0.0992472	-0.713426	0.00633393	5.681	45.241	0.31844	2	2	2	598160	307040	291130	6339200	3134000	3205200	9788900	4953600	4835300	4.7	4.7	7.4	1	1	2
283	Tb927.9.3590;Tb11.v5.0904	Tb927.9.3590;Tb11.v5.0904		Tb927.9.3590 | organism=Trypanosoma_brucei_TREU927 | product=monothiol glutaredoxin, putative | location=Tb927_09_v5.1:723546-724100(+) | length=184 | sequence_SO=chromosome | SO=protein_coding;Tb11.v5.0904 | organism=Trypanosoma_brucei_TREU927 | product=g	44.6	20.43	0	28.548	0.0935046	0.286066	-0.106291	0.325558	0.0156821	0.76333	0.071181	0.413367	29.3	16.3	31	4	3	4	1.01634	1.1672	1.0239	0.0233871	0.223052	0.0340748	12.985	21.031	23.009	4	3	5	197180000	103350000	93831000	43047000	23135000	19912000	79423000	44419000	35004000	16.3	16.3	16.8	3	2	2
284	Tb927.4.3080;Tb11.v5.0963	Tb927.4.3080;Tb11.v5.0963		Tb927.4.3080 | organism=Trypanosoma_brucei_TREU927 | product=hypothetical protein, conserved | location=Tb927_04_v5.1:814322-814819(+) | length=165 | sequence_SO=chromosome | SO=protein_coding;Tb11.v5.0963 | organism=Trypanosoma_brucei_TREU927 | product=hy	10.9	18.44	0	4.8666	-0.0245872	0.366523	0.253129	0.121435			-0.0137106	0.772097	10.9	10.9	10.9	1	1	1	0.998801	0.95461	0.99653	-0.0017302	-0.0670166	-0.00501486				1	1	1	10225000	5390900	4834500	10509000	5784100	4725300	10465000	5505800	4959300	10.9	10.9	10.9	1	1	1
285	Tb927.4.2990;Tb11.v5.0968	Tb927.4.2990;Tb11.v5.0968		Tb927.4.2990 | organism=Trypanosoma_brucei_TREU927 | product=hypothetical protein, conserved | location=Tb927_04_v5.1:791219-795088(+) | length=1289 | sequence_SO=chromosome | SO=protein_coding;Tb11.v5.0968 | organism=Trypanosoma_brucei_TREU927 | product=h	3	143.1	0.00029138	3.7008	-0.0290307	0.723954							1.6	3	3	1	2	2	1.08022	0.91847	0.94887	0.111321	-0.122695	-0.0757177		5.8267	20.635	1	2	2	11362000	5800200	5561700	19080000	11588000	7491800	17708000	9531400	8176600	0	0	0	0	0	0
286	Tb927.11.1780;Tb11.v5.0991	Tb927.11.1780;Tb11.v5.0991		Tb927.11.1780 | organism=Trypanosoma_brucei_TREU927 | product=protein phosphatase 2C, putative | location=Tb927_11_v5.1:534946-535974(-) | length=334 | sequence_SO=chromosome | SO=protein_coding;Tb11.v5.0991 | organism=Trypanosoma_brucei_TREU927 | product=	17.1	36.559	0	8.8779									12.3	0	0	2	0	0	0.542182			-0.883152			51.05			2	0	0	7738500	2252200	5486200	0	0	0	0	0	0	0	0	0	0	0	0
287	Tb11.v5.1020	Tb11.v5.1020		Tb11.v5.1020 | organism=Trypanosoma_brucei_TREU927 | product=retrotransposon hot spot (RHS) protein, putative | location=Tb927_11_bin_v5.1:5358477-5360141(-) | length=554 | sequence_SO=random_sequence | SO=protein_coding	14.6	62.306	0	32.512			0.220302	0.118819	0.168768	0.341071	0.187837	0.19946	11.9	11.6	11.6	2	1	1		1.0159	1.1326		0.0227584	0.179638				0	1	1	0	0	0	16502000	10191000	6310800	15882000	7554200	8328000	11.9	11.9	11.6	2	2	1
288	Tb11.v5.1039;Tb927.10.2990	Tb11.v5.1039;Tb927.10.2990	CBP110	Tb11.v5.1039 | organism=Trypanosoma_brucei_TREU927 | product=hypothetical protein, conserved | location=Tb927_11_bin_v5.1:5512365-5515100(-) | length=911 | sequence_SO=random_sequence | SO=protein_coding;Tb927.10.2990 | organism=Trypanosoma_brucei_TREU927	12.6	100.4	0	12.651	-0.203594	0.0935854	0.0966035	0.225942	-0.117961	0.211642	0.202683	0.0109033	5.4	6.8	5.9	3	4	3	0.791515	0.90356	0.91563	-0.337311	-0.146308	-0.127163	8.7901	5.5274	8.3832	3	4	3	21526000	10237000	11290000	22865000	13000000	9865600	21602000	12067000	9535100	8.3	7	7.7	5	4	4
289	Tb11.v5.1045;Tb927.11.8150	Tb11.v5.1045;Tb927.11.8150		Tb11.v5.1045 | organism=Trypanosoma_brucei_TREU927 | product=protein kinase, putative | location=Tb927_11_bin_v5.1:5548292-5549089(+) | length=265 | sequence_SO=random_sequence | SO=protein_coding;Tb927.11.8150 | organism=Trypanosoma_brucei_TREU927 | produ	6	28.995	0.0055896	2.3295									0	6	6	0	1	1		0.56434	0.67052		-0.825363	-0.576648				0	1	1	0	0	0	3843400	2620300	1223200	3095400	1828600	1266700	0	6	6	0	1	1
290	Tb927.10.2110;Tb927.10.2100;Tb11.v5.1046;Tb927.10.2090	Tb927.10.2110;Tb927.10.2100;Tb11.v5.1046;Tb927.10.2090	EEF1A	Tb927.10.2110 | organism=Trypanosoma_brucei_TREU927 | product=elongation factor 1-alpha (TEF1) | location=Tb927_10_v5.1:549417-550766(+) | length=449 | sequence_SO=chromosome | SO=protein_coding;Tb927.10.2100 | organism=Trypanosoma_brucei_TREU927 | product	76.6	49.105	0	323.31	-0.000857983	0.969372	0.0911382	0.00378649	0.0102616	0.00597765	0.112634	0.000369359	58.1	63.5	74.8	28	32	35	0.978953	0.99413	1.0257	-0.0306892	-0.00849357	0.0366088	7.0237	7.1107	13.354	87	86	74	37535000000	19501000000	18034000000	36286000000	19335000000	16951000000	30669000000	16571000000	14098000000	59.9	59.9	61.2	29	29	31
291	Tb927.3.4330;Tb927.3.4320;Tb927.3.4310;Tb927.3.4300;Tb927.3.4290;Tb11.v5.1055	Tb927.3.4330;Tb927.3.4320;Tb927.3.4310;Tb927.3.4300;Tb927.3.4290;Tb11.v5.1055	PFR1-5	Tb927.3.4330 | organism=Trypanosoma_brucei_TREU927 | product=73 kDa paraflagellar rod protein,PFR1 (PFR1) | location=Tb927_03_v5.1:1217443-1219212(-) | length=589 | sequence_SO=chromosome | SO=protein_coding;Tb927.3.4320 | organism=Trypanosoma_brucei_TREU9	65.9	68.682	0	323.31	-0.0168956	0.531795	-0.1028	0.0188183	0.00200374	0.95057	-0.11113	0.0300495	59.4	62.6	63.2	35	40	41	1.01967	0.97479	0.97134	0.0281015	-0.0368366	-0.0419517	14.443	13.416	14.121	59	66	63	11654000000	6033200000	5621200000	12434000000	6640000000	5793700000	12652000000	6793200000	5858800000	60.3	59.9	63.2	37	36	36
292	Tb927.10.12040;Tb11.v5.1057	Tb927.10.12040;Tb11.v5.1057	MAPK11	Tb927.10.12040 | organism=Trypanosoma_brucei_TREU927 | product=protein kinase, putative,mitogen-activated protein kinase 11, putative | location=Tb927_10_v5.1:2928033-2929274(+) | length=413 | sequence_SO=chromosome | SO=protein_coding;Tb11.v5.1057 | organ	16	47.389	0	83.754	-0.0662306	0.697024	-0.0346745	0.676509	-0.0343939	0.749644	-0.0794485	0.361338	9	15.5	12.1	2	4	3	0.916842	0.81978	1.1593	-0.125254	-0.286691	0.213254	6.2021	32.145	14.458	3	5	5	115980000	59351000	56627000	91519000	48017000	43502000	96039000	43992000	52047000	11.9	11.9	12.1	3	3	3
293	Tb927.11.3600;Tb927.11.3590;Tb11.v5.1059	Tb927.11.3600;Tb927.11.3590;Tb11.v5.1059		Tb927.11.3600 | organism=Trypanosoma_brucei_TREU927 | product=40S ribosomal protein S4, putative | location=Tb927_11_v5.1:1063340-1064215(+) | length=273 | sequence_SO=chromosome | SO=protein_coding;Tb927.11.3590 | organism=Trypanosoma_brucei_TREU927 | pro	64.8	30.644	0	152.22	-0.0228188	0.0843549	0.0853671	0.0159447	0.0351796	0.0215903	0.164509	0.00383045	61.5	61.2	61.5	19	21	21	0.976944	0.98261	0.99344	-0.0336521	-0.0253092	-0.00949526	17.798	17.837	4.9626	33	30	30	7974500000	4096800000	3877700000	7755100000	4116400000	3638700000	8428100000	4430300000	3997800000	61.5	61.5	61.5	19	19	21
294	Tb927.1.1000	Tb927.1.1000		Tb927.1.1000 | organism=Trypanosoma_brucei_TREU927 | product=developmentally regulated phosphoprotein | location=Tb927_01_v5.1:289892-291155(+) | length=420 | sequence_SO=chromosome | SO=protein_coding	24.8	47.206	0	27.637	-0.0413292	0.588794	-0.0502993	0.17763	-0.0906498	0.599745	0.129235	0.167401	11.2	14.3	7.9	3	4	2	0.895897	1.0461	0.97914	-0.158596	0.0650208	-0.0304129	8.0875	21.028	9.4357	4	5	3	48905000	21283000	27622000	45432000	23587000	21845000	41378000	21419000	19959000	13.6	8.6	8.6	3	2	2
295	Tb927.1.1050;Tb11.v5.0536	Tb927.1.1050;Tb11.v5.0536		Tb927.1.1050 | organism=Trypanosoma_brucei_TREU927 | product=hypothetical protein, conserved | location=Tb927_01_v5.1:299582-303453(+) | length=1118 | sequence_SO=chromosome | SO=protein_coding;Tb11.v5.0536 | organism=Trypanosoma_brucei_TREU927 | product=h	2.4	126.7	0	6.1363			-0.627532	0.0133495					0	1.5	0	0	1	0		0.72381			-0.466317					0	1	0	0	0	0	5571900	3072900	2499000	0	0	0	1.5	1.5	1.5	1	1	1
296	Tb927.1.1060	Tb927.1.1060		Tb927.1.1060 | organism=Trypanosoma_brucei_TREU927 | product=hypothetical protein, conserved | location=Tb927_01_v5.1:303934-304851(+) | length=305 | sequence_SO=chromosome | SO=protein_coding	10.2	33.034	0	7.9174									0	0	0	0	0	0										0	0	0	0	0	0	0	0	0	0	0	0	4.6	4.6	0	1	1	0
297	Tb927.1.1140	Tb927.1.1140		Tb927.1.1140 | organism=Trypanosoma_brucei_TREU927 | product=hypothetical protein, conserved | location=Tb927_01_v5.1:316190-317263(+) | length=357 | sequence_SO=chromosome | SO=protein_coding	9.2	40.006	0	4.5235									0	4.2	0	0	1	0		0.95077			-0.0728317					0	1	0	0	0	0	12505000	7375100	5129900	0	0	0	0	0	0	0	0	0
298	Tb927.1.120	Tb927.1.120	RHS4	Tb927.1.120 | organism=Trypanosoma_brucei_TREU927 | product=retrotransposon hot spot protein 4 (RHS4), putative | location=Tb927_01_v5.1:60266-62836(-) | length=856 | sequence_SO=chromosome | SO=protein_coding	52.9	98.024	0	323.31	0.126482	0.00172014	0.289431	0.000337579	0.0840401	0.0122766	0.220874	0.00528698	46	50.8	52.8	11	12	12	1.09883	1.0851	1.091	0.135966	0.117828	0.125651	9.0185	6.3567	14.898	18	21	17	1620100000	868140000	751950000	1326100000	668850000	657210000	1368200000	681180000	687020000	45.6	46.1	50.7	10	10	12
299	Tb927.1.1200	Tb927.1.1200	MRPS15	Tb927.1.1200 | organism=Trypanosoma_brucei_TREU927 | product=hypothetical protein, conserved | location=Tb927_01_v5.1:323179-324486(+) | length=429 | sequence_SO=chromosome | SO=protein_coding	7.9	50.307	0	8.2655	0.082936	0.198522	0.0688904	0.511648	-0.0334012	0.80868	0.181535	0.104816	7.9	4	4	2	1	1	0.997009	1.0961	1.0873	-0.00432161	0.132379	0.12075	5.0688	5.8206	14.238	2	2	2	35497000	20153000	15344000	34513000	19049000	15464000	37655000	19611000	18044000	4	4	4	1	1	1
300	Tb927.1.1210	Tb927.1.1210		Tb927.1.1210 | organism=Trypanosoma_brucei_TREU927 | product=hypothetical protein, conserved | location=Tb927_01_v5.1:325554-325988(+) | length=144 | sequence_SO=chromosome | SO=protein_coding	20.8	16.902	0.00057803	3.5509									0	13.9	6.9	0	2	1		0.70076	1.2171		-0.513008	0.283448				0	1	1	0	0	0	14212000	7041800	7169800	12301000	5899700	6401800	14.6	7.6	6.2	2	1	1
301	Tb927.1.1220	Tb927.1.1220		Tb927.1.1220 | organism=Trypanosoma_brucei_TREU927 | product=hypothetical protein, conserved | location=Tb927_01_v5.1:326712-327395(+) | length=227 | sequence_SO=chromosome | SO=protein_coding	17.2	25.965	0	56.46	-0.0469744	0.581837	0.114348	0.04662	0.0155377	0.869289	0.162883	0.362069	17.2	17.2	17.2	3	2	2	0.968429	1.0553	0.88743	-0.0462815	0.0776532	-0.172295	22.084	13.93	18.555	3	2	2	47114000	25415000	21700000	22389000	11483000	10906000	22880000	12089000	10791000	16.7	16.7	8.4	2	2	1
302	Tb927.1.1340	Tb927.1.1340		Tb927.1.1340 | organism=Trypanosoma_brucei_TREU927 | product=FG-GAP repeat protein, putative,intergrin alpha chain protein, putative | location=Tb927_01_v5.1:342978-345206(+) | length=742 | sequence_SO=chromosome | SO=protein_coding	2.7	79.368	0.0035059	2.5498			0.0573669	0.55802					2.7	0	2.7	1	0	1	1.0738		1.1245	0.102729		0.169284				1	0	1	231410	110170	121240	0	0	0	1786200	902130	884090	2.7	2.7	2.7	1	1	1
303	Tb927.1.1380;Tb11.v5.0390	Tb927.1.1380;Tb11.v5.0390		Tb927.1.1380 | organism=Trypanosoma_brucei_TREU927 | product=serine/threonine protein phosphatase 2A regulatory subunit, putative | location=Tb927_01_v5.1:353241-354962(+) | length=573 | sequence_SO=chromosome | SO=protein_coding;Tb11.v5.0390 | organism=Tr	23.6	62.615	0	29.763	-0.0475608	0.862475	-0.0125224	0.915615	0.0632741	0.383041	-0.174162	0.15605	19.7	5.9	14.1	7	3	5	0.710833	1.0061	1.2666	-0.492417	0.00877371	0.340961	19.274	28.802	34.792	6	3	5	113060000	53087000	59975000	53115000	27470000	25646000	77342000	36963000	40379000	11.9	11.9	5.6	4	4	3
304	Tb927.1.1400	Tb927.1.1400		Tb927.1.1400 | organism=Trypanosoma_brucei_TREU927 | product=hypothetical protein, conserved | location=Tb927_01_v5.1:358337-358936(+) | length=193 | sequence_SO=chromosome | SO=protein_coding	26.4	21.445	0.00029718	3.9713	-0.246518	0.165616	0.0500429	0.69438					6.7	19.2	6.7	1	2	1	0.988338	0.77008	0.78692	-0.0169241	-0.37692	-0.345711		8.7929		1	2	1	22075000	11718000	10357000	28033000	15082000	12951000	17679000	10686000	6992600	6.7	6.7	14	1	1	2
305	Tb927.1.1420	Tb927.1.1420		Tb927.1.1420 | organism=Trypanosoma_brucei_TREU927 | product=hypothetical protein, conserved | location=Tb927_01_v5.1:360261-362252(+) | length=663 | sequence_SO=chromosome | SO=protein_coding	5	70.98	0.00030048	4.1194	-0.099459	0.19798	-0.65536	0.494089	0.1261	0.172148	-0.0659033	0.448433	1.8	1.8	1.8	1	1	1	1.00093	0.88605	0.91689	0.00134233	-0.17454	-0.125179				1	1	1	18825000	10191000	8633400	14131000	8288800	5842400	14970000	7538900	7431200	1.8	1.8	1.7	1	1	1
306	Tb927.1.1540	Tb927.1.1540		Tb927.1.1540 | organism=Trypanosoma_brucei_TREU927 | product=hypothetical protein, conserved | location=Tb927_01_v5.1:394806-396761(+) | length=651 | sequence_SO=chromosome | SO=protein_coding	16.1	71.283	0	26.376	0.163692	0.491813	0.0447468	0.452976					4.6	5.5	13.4	2	2	4	1.22411	0.85768	1.3387	0.291733	-0.221489	0.420833	42.913	35.226	27.039	2	3	4	20158000	11321000	8837200	47195000	29470000	17725000	70904000	46002000	24902000	5.1	1.8	1.8	2	1	1
307	Tb927.1.1550	Tb927.1.1550		Tb927.1.1550 | organism=Trypanosoma_brucei_TREU927 | product=tubulin-tyrosine ligase, putative | location=Tb927_01_v5.1:397190-399262(+) | length=690 | sequence_SO=chromosome | SO=protein_coding	6.2	76.838	0.0091098	2.0302									0	0	0	0	0	0										0	0	0	0	0	0	0	0	0	0	0	0	4.1	4.1	0	1	1	0
308	Tb927.1.1580	Tb927.1.1580		Tb927.1.1580 | organism=Trypanosoma_brucei_TREU927 | product=cytochrome c oxidase assembly factor, putative,electron transport protein SCO1/2, putative | location=Tb927_01_v5.1:403775-404680(+) | length=301 | sequence_SO=chromosome | SO=protein_coding	10	33.578	0	5.7229							-0.0135163	0.928801	0	0	0	0	0	0										0	0	0	0	0	0	0	0	0	0	0	0	0	0	2.7	0	0	1
309	Tb927.1.1620;Tb11.v5.0529	Tb927.1.1620		Tb927.1.1620 | organism=Trypanosoma_brucei_TREU927 | product=ATP-dependent DEAD/H RNA helicase, putative | location=Tb927_01_v5.1:412960-415179(+) | length=739 | sequence_SO=chromosome | SO=protein_coding	13.8	81.817	0	50.114	-0.0118565	0.938706	-0.0533734	0.350409	-0.027125	0.867565	-0.233659	0.4177	6	3.8	8.8	3	2	4	0.84832	1.1763	0.97772	-0.237319	0.234256	-0.0325067	13.19	7.0671	17.085	3	2	4	48276000	23422000	24854000	31587000	15314000	16273000	46438000	23730000	22708000	11	11	7.2	5	5	3
310	Tb927.1.1670;Tb11.v5.0887	Tb927.1.1670;Tb11.v5.0887		Tb927.1.1670 | organism=Trypanosoma_brucei_TREU927 | product=hypothetical protein, conserved | location=Tb927_01_v5.1:420033-423280(+) | length=1081 | sequence_SO=chromosome | SO=protein_coding;Tb11.v5.0887 | organism=Trypanosoma_brucei_TREU927 | product=h	31	120.87	0	323.31	-0.0158999	0.599009	-0.0068464	0.403093	0.0118865	0.226228	0.0767946	0.0192174	22.8	20.4	24.2	18	17	19	0.957488	0.99247	1.0181	-0.0626744	-0.0109046	0.0258793	15.066	19.762	15.387	26	23	23	755930000	451590000	304340000	586250000	342820000	243420000	694670000	315130000	379540000	24.6	27.8	26.5	19	21	21
311	Tb927.1.1680	Tb927.1.1680		Tb927.1.1680 | organism=Trypanosoma_brucei_TREU927 | product=hypothetical protein, conserved | location=Tb927_01_v5.1:424666-425379(+) | length=237 | sequence_SO=chromosome | SO=protein_coding	15.6	25.724	0	6.1772	0.142833	0.615325							15.6	5.1	5.1	2	1	1	0.868131	1.5257	1.0161	-0.204015	0.609471	0.0230424	13.688			2	1	1	28105000	12923000	15182000	16375000	5767500	10607000	10817000	5726100	5091300	15.6	15.6	0	2	2	0
312	Tb927.1.1700	Tb927.1.1700		Tb927.1.1700 | organism=Trypanosoma_brucei_TREU927 | product=hypothetical protein, conserved | location=Tb927_01_v5.1:428873-430357(+) | length=493 | sequence_SO=chromosome | SO=protein_coding	19.7	55.093	0	13.804	-0.108744	0.250586	-0.0684788	0.341683	-0.0521698	0.779735	0.117114	0.328178	10.3	15.4	9.3	3	5	3	0.920302	1.0098	0.85828	-0.119821	0.0140696	-0.22048	0.66922	12.998	9.5211	4	6	4	75929000	38899000	37030000	107690000	55348000	52340000	73079000	40856000	32223000	14.6	10.3	9.3	4	3	3
313	Tb927.1.1710	Tb927.1.1710		Tb927.1.1710 | organism=Trypanosoma_brucei_TREU927 | product=hypothetical protein, conserved | location=Tb927_01_v5.1:430943-436303(+) | length=1786 | sequence_SO=chromosome | SO=protein_coding	7.1	195.44	0	27.512			0.19349	0.122787					4.3	2.4	0	5	3	0	1.31725	0.89765		0.397524	-0.155775		19.004	27.083		5	3	0	51935000	30062000	21873000	20294000	10468000	9826000	0	0	0	5.6	5.6	5.3	6	6	6
314	Tb927.1.1720	Tb927.1.1720		Tb927.1.1720 | organism=Trypanosoma_brucei_TREU927 | product=hypothetical protein, conserved | location=Tb927_01_v5.1:436940-438166(+) | length=408 | sequence_SO=chromosome | SO=protein_coding	10.8	43.954	0	6.0447	0.144191	0.36948	-0.223989	0.124977					10.8	3.7	3.7	3	1	1	0.953652	1.0981	1.2888	-0.0684645	0.135009	0.366028	14.032			3	1	1	37839000	19791000	18048000	12253000	6206700	6046200	18197000	8728200	9469300	6.9	3.2	3.7	2	1	1
315	Tb927.1.1730	Tb927.1.1730	PAMC1	Tb927.1.1730 | organism=Trypanosoma_brucei_TREU927 | product=hypothetical protein, conserved | location=Tb927_01_v5.1:438709-440790(+) | length=693 | sequence_SO=chromosome | SO=protein_coding	28.1	75.065	0	46.715	-0.0181285	0.789112	0.0610273	0.305145	0.101667	0.293811	0.205795	0.172127	21.2	13.4	18.8	8	5	7	1.05997	0.98854	0.91905	0.0840279	-0.0166288	-0.121785	9.8168	19.752	36.286	8	6	9	180770000	102900000	77872000	111580000	55844000	55735000	173070000	88599000	84469000	16.7	11.1	11.3	6	5	5
316	Tb927.1.1770	Tb927.1.1770	GRX2	Tb927.1.1770 | organism=Trypanosoma_brucei_TREU927 | product=glutaredoxin, putative | location=Tb927_01_v5.1:466913-467236(+) | length=107 | sequence_SO=chromosome | SO=protein_coding	29.9	12.152	0	13.197	0.0400795	0.789745			0.000603297	0.994317	0.241407	0.0195469	12.1	29.9	9.3	1	3	1	0.91659	1.2315	0.96291	-0.125651	0.300417	-0.0545271		12.96		1	3	1	17920000	8893700	9026600	33617000	13923000	19694000	9716000	4742700	4973300	0	17.8	17.8	0	1	2
317	Tb927.1.180;Tb11.v5.0839	Tb927.1.180	RHS1	Tb927.1.180 | organism=Trypanosoma_brucei_TREU927 | product=retrotransposon hot spot protein 1 (RHS1), putative | location=Tb927_01_v5.1:69904-72405(-) | length=833 | sequence_SO=chromosome | SO=protein_coding	53.2	94.488	0	323.31									47.1	45.1	42.3	1	1	0	1.00301	0.91599		0.00433459	-0.126596					1	1	0	26340000	13185000	13155000	30513000	17158000	13355000	0	0	0	48.4	43	41.5	1	0	0
318	Tb927.1.190	Tb927.1.190		Tb927.1.190 | organism=Trypanosoma_brucei_TREU927 | product=retrotransposon hot spot protein (RHS, pseudogene), putative | location=Tb927_01_v5.1:75424-77913(-) | length=830 | sequence_SO=chromosome | SO=protein_coding	35.7	94.659	0	102.09	0.0240858	0.752815	0.201308	0.173849	0.151662	0.224958	0.0615761	0.826955	31.6	35.5	32.9	2	2	2	1.01719	1.1015	0.93835	0.0245899	0.139469	-0.091802	13.802	35.405	36.509	2	2	2	24934000	13300000	11635000	18947000	7913900	11033000	28085000	14703000	13382000	33.6	29.6	35.3	2	1	3
319	Tb927.1.1910	Tb927.1.1910		Tb927.1.1910 | organism=Trypanosoma_brucei_TREU927 | product=hypothetical protein, conserved | location=Tb927_01_v5.1:493801-497577(+) | length=1258 | sequence_SO=chromosome | SO=protein_coding	1.4	136.79	0.002187	2.7008									0	0	0	0	0	0										0	0	0	0	0	0	0	0	0	0	0	0	0	1.4	1.4	0	1	1
320	Tb927.1.1930	Tb927.1.1930	TOR4	Tb927.1.1930 | organism=Trypanosoma_brucei_TREU927 | product=phosphatidylinositol 3-kinase, putative | location=Tb927_01_v5.1:501553-510264(+) | length=2903 | sequence_SO=chromosome | SO=protein_coding	7.5	324.21	0	53.688	0.0201825	0.861662	0.295334	0.0310778	-0.000986728	0.988467	0.107438	0.103852	3.1	2.2	3.1	5	3	5	1.106	0.88131	1.0699	0.14535	-0.182279	0.097476	53.203	11.483	62.298	6	3	5	70091000	44661000	25430000	22233000	9857800	12375000	52480000	22073000	30408000	2.9	2.5	2.6	5	4	5
321	Tb927.1.1960	Tb927.1.1960	J16	Tb927.1.1960 | organism=Trypanosoma_brucei_TREU927 | product=chaperone protein DNAj, putative | location=Tb927_01_v5.1:513948-516015(+) | length=658 | sequence_SO=chromosome | SO=protein_coding	18.5	75.71	0	51.483	-0.0627499	0.11999	0.0366917	0.650982	-0.0223529	0.57849	0.251085	0.348084	15.2	11.9	13.5	6	3	4	0.989218	0.93706	0.94683	-0.0156403	-0.0937867	-0.0788227	74.14	32.546	14.428	8	5	5	215090000	105700000	109390000	117770000	64156000	53614000	120500000	63832000	56664000	16.9	16.9	15.2	6	6	6
322	Tb927.1.2100	Tb927.1.2100	CALP1.1	Tb927.1.2100 | organism=Trypanosoma_brucei_TREU927 | product=calpain-like cysteine peptidase, putative,cysteine peptidase, Clan CA, family C2, putative | location=Tb927_01_v5.1:531578-535023(+) | length=1146 | sequence_SO=chromosome | SO=protein_coding	49.6	126.15	0	323.31	-0.0262616	0.605587	-0.068856	0.148563	-0.0476703	0.0997277	0.0537218	0.0416253	43.9	42.3	43.6	27	26	26	0.933097	1.0352	0.98024	-0.0999011	0.0499095	-0.0287931	9.5827	20.926	15.764	37	36	36	1911500000	953570000	957890000	1971300000	1027100000	944220000	1884400000	961710000	922670000	42.9	40	39.3	26	24	23
323	Tb927.1.2110	Tb927.1.2110	CALP1.2	Tb927.1.2110 | organism=Trypanosoma_brucei_TREU927 | product=calpain-like cysteine peptidase, putative,cysteine peptidase, Clan CA, family C2, putative | location=Tb927_01_v5.1:536277-538325(+) | length=682 | sequence_SO=chromosome | SO=protein_coding	13.3	75.538	0	32.727	-0.050726	0.882864	0.063596	0.566991	0.21554	0.159291	0.312154	0.0846256	5.4	6.5	9.8	2	3	4	1.44603	0.71067	0.87568	0.532095	-0.492748	-0.191524		27.047	20.699	1	3	4	6782200	4250400	2531800	25552000	14080000	11472000	53807000	25179000	28629000	1.2	4.1	7.2	1	2	3
324	Tb927.1.2120	Tb927.1.2120	CALP1.3	Tb927.1.2120 | organism=Trypanosoma_brucei_TREU927 | product=calpain, putative,cysteine peptidase, Clan CA, family C2, putative | location=Tb927_01_v5.1:540718-542916(+) | length=732 | sequence_SO=chromosome | SO=protein_coding	12.8	82.62	0	67.869	0.00923655	0.432329	-0.184959	0.227257	-0.132319	0.24365	-0.0356315	0.615177	8.2	7	5.3	4	3	2	1.00945	1.0161	0.99385	0.0135672	0.0230424	-0.00889997	4.2026	23.328	9.1325	4	4	3	46726000	23662000	23064000	86924000	45985000	40940000	52391000	29628000	22764000	7	7	7	3	3	3
325	Tb927.1.2190	Tb927.1.2190		Tb927.1.2190 | organism=Trypanosoma_brucei_TREU927 | product=hypothetical protein, conserved | location=Tb927_01_v5.1:553230-558473(+) | length=1747 | sequence_SO=chromosome | SO=protein_coding	2.3	188	0	4.9079	-0.00683048	0.967084	0.00529873	0.653052	0.330389	0.141913	0.13377	0.0251499	1	1	1	1	1	1	1.20218	0.84847	0.96655	0.265657	-0.237064	-0.0490837				1	1	1	4159800	2545200	1614700	4702600	2475500	2227000	4670500	2201300	2469200	2.3	2.3	1	2	2	1
326	Tb927.1.2210	Tb927.1.2210		Tb927.1.2210 | organism=Trypanosoma_brucei_TREU927 | product=hypothetical protein, conserved | location=Tb927_01_v5.1:560164-561120(+) | length=318 | sequence_SO=chromosome | SO=protein_coding	14.5	35.904	0	12.831	-0.0308472	0.302196	-0.044947	0.0179446	-0.0727078	0.0294638	-0.0429986	0.0372259	9.4	9.4	9.4	3	3	3	0.955475	1.0076	0.97417	-0.0657102	0.010923	-0.0377545	2.1243	3.1875	3.2296	3	3	3	376400000	185120000	191280000	355950000	193450000	162500000	407910000	216010000	191910000	5.3	9.4	9.4	2	3	3
327	Tb927.1.2230	Tb927.1.2230	SMP1-1	Tb927.1.2230 | organism=Trypanosoma_brucei_TREU927 | product=calpain-like protein fragment, putative | location=Tb927_01_v5.1:562244-562615(+) | length=123 | sequence_SO=chromosome | SO=protein_coding	39	13.535	0	18.773	-0.00461655	0.924226	0.123988	0.0382495	0.0835242	0.0131958	0.267257	0.00684562	39	39	39	2	3	3	1.0244	0.93924	1.0294	0.0347809	-0.0904342	0.0418037	3.2129	3.7444	2.3564	2	5	4	1175900000	602160000	573720000	1067400000	559680000	507750000	1256500000	654630000	601840000	39	39	39	3	3	3
328	Tb927.1.2260	Tb927.1.2260	SMP1-2	Tb927.1.2260 | organism=Trypanosoma_brucei_TREU927 | product=calpain-like protein fragment, putative | location=Tb927_01_v5.1:564977-565366(+) | length=129 | sequence_SO=chromosome | SO=protein_coding	45	14.03	0	46.776	0.0381322	0.174242	-0.0199078	0.525629	0.0775803	0.378943	0.00108441	0.9586	37.2	37.2	37.2	2	2	3	1.00095	1.0414	1.0385	0.00137121	0.0585243	0.0545012	5.9352	7.8637	4.7345	3	3	4	427280000	215450000	211830000	496660000	269660000	227000000	552250000	295810000	256440000	43.4	43.4	35.7	3	3	2
329	Tb927.1.2400;Tb927.1.2380;Tb927.1.2360;Tb927.1.2340	Tb927.1.2400;Tb927.1.2380;Tb927.1.2360;Tb927.1.2340		Tb927.1.2400 | organism=Trypanosoma_brucei_TREU927 | product=alpha tubulin | location=Tb927_01_v5.1:583368-584723(+) | length=451 | sequence_SO=chromosome | SO=protein_coding;Tb927.1.2380 | organism=Trypanosoma_brucei_TREU927 | product=alpha tubulin | loca	79.8	49.787	0	323.31	0.00650241	0.791302	-0.0471732	0.0440154	0.000762428	0.967827	-0.0171958	0.353593	72.1	78.5	77.4	8	11	10	0.994827	0.985	1.0344	-0.00748258	-0.0218044	0.0487942	2.1425	7.4663	10.858	19	28	30	18411000000	9323100000	9087900000	16014000000	8186700000	7827800000	17491000000	8917200000	8573500000	77.2	77.2	76.9	9	9	8
330	Tb927.1.240	Tb927.1.240		Tb927.1.240 | organism=Trypanosoma_brucei_TREU927 | product=retrotransposon hot spot protein (RHS, pseudogene), putative | location=Tb927_01_v5.1:91365-99080(-) | length=2572 | sequence_SO=chromosome | SO=protein_coding	7.1	283.49	0	6.3963									7.1	5.1	6.1	1	0	1	1.11056		0.38457	0.151282		-1.37868				1	0	1	8850100	4147400	4702700	0	0	0	4619300	3007300	1612000	5.7	4.7	5.1	0	0	0
331	Tb927.1.2550;Tb927.1.2530;Tb927.1.2510;Tb927.1.2490;Tb927.1.2470;Tb927.1.2450;Tb927.1.2430	Tb927.1.2550;Tb927.1.2530;Tb927.1.2510;Tb927.1.2490;Tb927.1.2470;Tb927.1.2450;Tb927.1.2430		Tb927.1.2550 | organism=Trypanosoma_brucei_TREU927 | product=histone H3, putative | location=Tb927_01_v5.1:602011-602412(+) | length=133 | sequence_SO=chromosome | SO=protein_coding;Tb927.1.2530 | organism=Trypanosoma_brucei_TREU927 | product=histone H3, p	39.1	14.75	0	34.158	0.0812595	0.18249	-0.0379478	0.34708			-0.286426	0.0558693	33.1	39.1	33.1	2	3	2	1.0004	1.0923	1.0836	0.000577193	0.127369	0.115832	7.7135	3.5949	4.1535	5	6	5	1536200000	759230000	776960000	874870000	454050000	420810000	1644400000	880100000	764270000	39.1	39.1	33.1	3	3	2
332	Tb927.1.2570	Tb927.1.2570	beta-coP	Tb927.1.2570 | organism=Trypanosoma_brucei_TREU927 | product=coatomer beta subunit (beta-coP) | location=Tb927_01_v5.1:603482-606430(+) | length=982 | sequence_SO=chromosome | SO=protein_coding	38.8	110.05	0	323.31	-0.00789263	0.844685	-0.0282651	0.139591	0.00768838	0.81105	0.074665	0.0573574	30.5	31.1	30.3	19	19	20	0.994629	0.95301	1.0378	-0.00776959	-0.0694367	0.0535284	17.122	6.9387	23.29	25	26	27	590990000	297230000	293770000	573780000	293870000	279910000	749640000	388460000	361190000	31.4	32.7	35.2	19	21	22
333	Tb927.1.2580	Tb927.1.2580	EAP1	Tb927.1.2580 | organism=Trypanosoma_brucei_TREU927 | product=RNasePH-like protein,exosome-associated protein 1,Rrp42 homologue (TbEAP1) | location=Tb927_01_v5.1:607384-608595(+) | length=397 | sequence_SO=chromosome | SO=protein_coding	19.6	42.635	0	17.347	-0.0152117	0.761032	0.242034	0.50045	0.190737	0.225576	0.137755	0.655658	13.6	10.3	13.6	4	3	4	1.00189	0.93415	1.0352	0.00272927	-0.0982739	0.0499095	19.831	27.286	18.756	4	3	4	67504000	32627000	34878000	36580000	19706000	16873000	75254000	40150000	35105000	12.1	8.8	8.8	3	2	2
334	Tb927.1.2600	Tb927.1.2600	PUF9	Tb927.1.2600 | organism=Trypanosoma_brucei_TREU927 | product=pumilio/PUF RNA binding protein 9 (PUF9) | location=Tb927_01_v5.1:610030-612033(+) | length=667 | sequence_SO=chromosome | SO=protein_coding	14.8	74.065	0	7.7519	0.0489654	0.658407	-0.174776	0.116646	-0.396684	0.1171	-0.559106	0.0396495	11.1	11.7	11.7	4	4	4	0.971912	0.965	1.1805	-0.0411028	-0.0513992	0.239398	24.797	22.75	16.111	3	4	5	34441000	16208000	18233000	48859000	26636000	22223000	76086000	37341000	38745000	4.6	4.6	4.6	2	2	2
335	Tb927.1.2670	Tb927.1.2670	PF16	Tb927.1.2670 | organism=Trypanosoma_brucei_TREU927 | product=flagellar protein PF16 | location=Tb927_01_v5.1:618929-620470(+) | length=513 | sequence_SO=chromosome | SO=protein_coding	36.6	56.126	0	35.534	0.0258164	0.795093	-0.0948392	0.132178	-0.0204776	0.651855	-0.0765738	0.0485909	29.6	32.2	32.4	9	10	10	0.981643	1.1456	0.93827	-0.0267293	0.196103	-0.091925	14.919	27.062	49.614	11	13	12	399120000	201040000	198080000	374010000	197720000	176280000	424680000	222020000	202650000	29.8	27.7	24.6	9	8	8
336	Tb927.1.2730	Tb927.1.2730		Tb927.1.2730 | organism=Trypanosoma_brucei_TREU927 | product=hypothetical protein, conserved | location=Tb927_01_v5.1:628874-629938(+) | length=354 | sequence_SO=chromosome | SO=protein_coding	22.9	38.735	0	18.211	-0.138545	0.237437	-0.142021	0.118338	-0.206972	0.404748	0.338515	0.415008	20.6	17.5	17.5	3	3	3	0.915919	0.81901	0.99939	-0.126709	-0.288047	-0.000880312	2.3764	17.84	21.493	5	5	5	104320000	52777000	51538000	92474000	47069000	45405000	92720000	50222000	42498000	7.6	15.3	15.3	1	2	2
337	Tb927.1.2750	Tb927.1.2750		Tb927.1.2750 | organism=Trypanosoma_brucei_TREU927 | product=hypothetical protein, conserved | location=Tb927_01_v5.1:633309-633871(+) | length=168 | sequence_SO=chromosome | SO=protein_coding	69.6	18.698	0	114.8	-0.0822988	0.0141414	-0.0801832	0.306158	0.0265759	0.16252	-0.0466756	0.505136	69.6	65.5	56.5	11	10	9	0.947957	0.93211	0.95372	-0.0771062	-0.101428	-0.0683623	13.687	27.019	12.679	12	11	9	485290000	255070000	230220000	427370000	231450000	195920000	378810000	200010000	178800000	69.6	69.6	49.4	11	11	8
338	Tb927.1.2880;Tb927.1.2850;Tb927.1.2820	Tb927.1.2880;Tb927.1.2850;Tb927.1.2820		Tb927.1.2880 | organism=Trypanosoma_brucei_TREU927 | product=pteridine transporter, putative | location=Tb927_01_v5.1:648730-650688(-) | length=652 | sequence_SO=chromosome | SO=protein_coding;Tb927.1.2850 | organism=Trypanosoma_brucei_TREU927 | product=pt	4.9	70.809	0	6.7683									0	1.5	0	0	0	0										0	0	0	0	0	0	0	0	0	0	0	0	4.9	1.5	1.5	1	0	0
339	Tb927.1.2980	Tb927.1.2980		Tb927.1.2980 | organism=Trypanosoma_brucei_TREU927 | product=hypothetical protein, conserved | location=Tb927_01_v5.1:658922-662354(+) | length=1138 | sequence_SO=chromosome | SO=protein_coding	1.1	124.08	0	6.0934			-0.160168	0.185484	0.0525699	0.727423			0	0	1.1	0	0	1			0.89823			-0.154843				0	0	1	0	0	0	0	0	0	2053100	1078000	975030	1.1	1.1	1.1	1	1	1
340	Tb927.1.2990	Tb927.1.2990	KRIPP2	Tb927.1.2990 | organism=Trypanosoma_brucei_TREU927 | product=hypothetical protein, conserved | location=Tb927_01_v5.1:663658-666732(+) | length=1024 | sequence_SO=chromosome | SO=protein_coding	6.6	115.95	0	13.066			-0.10986	0.694576	0.148519	0.587364	0.0662549	0.709521	4.4	0	1	2	0	1	0.880669		0.77315	-0.183328		-0.37118	23.238			3	0	1	19021000	9353500	9667300	0	0	0	17265000	11203000	6061900	5.4	4.4	1.8	3	2	1
341	Tb927.1.3000	Tb927.1.3000		Tb927.1.3000 | organism=Trypanosoma_brucei_TREU927 | product=aminoacylase, putative,N-acyl-L-amino acid amidohydrolase, putative | location=Tb927_01_v5.1:667007-668215(+) | length=402 | sequence_SO=chromosome | SO=protein_coding	23.9	42.938	0	47.785	-0.000848203	0.987666	-0.0161003	0.710291	-0.0888335	0.501948	0.0201833	0.752669	10.4	10.7	13.4	3	3	4	0.938527	1.0533	1.0098	-0.0915306	0.0749164	0.0140696	43.905	17.48	24.338	3	3	4	49594000	23100000	26494000	63475000	32931000	30544000	130220000	44952000	85266000	16.7	15.4	13.4	5	4	4
342	Tb927.1.3010	Tb927.1.3010	PAMC4	Tb927.1.3010 | organism=Trypanosoma_brucei_TREU927 | product=mRNA processing protein, putative | location=Tb927_01_v5.1:668456-669910(+) | length=372 | sequence_SO=chromosome | SO=protein_coding	33.3	40.813	0	79.409	-0.0290622	0.416872	-0.0164595	0.858172	0.07101	0.332535	0.115327	0.0541907	26.1	30.4	30.4	6	7	7	0.963577	1.0196	0.95816	-0.0535284	0.0280033	-0.0616615	28.669	21.655	54.041	8	10	9	249240000	125590000	123650000	299910000	152350000	147560000	276250000	153520000	122740000	23.1	26.1	27.4	5	6	6
343	Tb927.1.3030	Tb927.1.3030	KREL2	Tb927.1.3030 | organism=Trypanosoma_brucei_TREU927 | product=KREL2 (KREL2) | location=Tb927_01_v5.1:670282-671532(+) | length=416 | sequence_SO=chromosome | SO=protein_coding	16.6	47.576	0	51.158	-0.18605	0.050301	0.0241962	0.670533	-0.177404	0.20425	0.0287751	0.619528	10.6	16.6	10.6	2	3	2	0.837731	0.87269	0.929	-0.25544	-0.196459	-0.106249	14.528	7.1398	19.121	3	5	3	68534000	32175000	36359000	80361000	45676000	34685000	45355000	26327000	19028000	10.6	16.6	10.6	2	3	2
344	Tb927.1.3050	Tb927.1.3050		Tb927.1.3050 | organism=Trypanosoma_brucei_TREU927 | product=hypothetical protein, conserved | location=Tb927_01_v5.1:672935-674727(+) | length=559 | sequence_SO=chromosome | SO=protein_coding	9.5	61.59	0	6.2955	-0.245815	0.67337							2.7	2.3	7.2	1	1	2	0.420451	1.1525	1.2378	-1.24999	0.204767	0.307778			4.6407	1	1	2	10762000	3186000	7576000	10876000	5249000	5627400	17493000	7387000	10106000	2.7	7.2	0	1	2	0
345	Tb927.1.3070	Tb927.1.3070		Tb927.1.3070 | organism=Trypanosoma_brucei_TREU927 | product=hypothetical protein, conserved | location=Tb927_01_v5.1:675213-676454(+) | length=413 | sequence_SO=chromosome | SO=protein_coding	40	44.99	0	110.21	-0.013909	0.702561	0.0735586	0.217982	-0.085984	0.370492	-0.0774942	0.299825	18.6	25.2	18.4	4	6	4	1.01943	1.0044	0.9488	0.0277632	0.00633393	-0.0758241	11.41	8.7374	6.374	6	6	5	136090000	71678000	64409000	112550000	56321000	56227000	111330000	58741000	52592000	31	22.5	22.3	6	4	5
346	Tb927.1.3110	Tb927.1.3110		Tb927.1.3110 | organism=Trypanosoma_brucei_TREU927 | product=soluble N-ethylmaleimide sensitive factor (NSF) attachment protein, putative | location=Tb927_01_v5.1:677755-678611(+) | length=281 | sequence_SO=chromosome | SO=protein_coding	31	32.136	0	107.5	-0.0249999	0.862459	-0.0754922	0.611359	-0.0113447	0.875345	0.164889	0.0746222	28.5	22.4	22.4	5	3	3	1.01103	0.83332	1.1268	0.0158263	-0.263057	0.172231	10.368	18.045	18.396	6	4	5	132200000	66397000	65804000	50704000	25775000	24929000	55211000	26786000	28425000	28.5	24.9	22.4	5	4	3
347	Tb927.1.3170	Tb927.1.3170		Tb927.1.3170 | organism=Trypanosoma_brucei_TREU927 | product=hypothetical protein, conserved | location=Tb927_01_v5.1:687336-688253(+) | length=305 | sequence_SO=chromosome | SO=protein_coding	25.6	34.259	0	53.237	-0.0749404	0.283045	0.0257691	0.515455	0.0570295	0.246236	-0.00191727	0.8703	25.6	25.6	20.3	7	7	7	0.997606	0.88579	0.96835	-0.00345832	-0.174963	-0.0463995	8.6494	16.627	10.968	9	7	7	156640000	79336000	77305000	95537000	50670000	44867000	116760000	58256000	58500000	20	20	24.9	5	5	5
348	Tb927.1.3180	Tb927.1.3180	S11	Tb927.1.3180 | organism=Trypanosoma_brucei_TREU927 | product=40S ribosomal protein S11, putative | location=Tb927_01_v5.1:688963-689487(+) | length=174 | sequence_SO=chromosome | SO=protein_coding	49.4	20.059	0.00030066	4.129	-0.0396574	0.562343	0.0629281	0.550767					44.3	48.9	48.9	1	1	1	1.04944	0.9575	0.91641	0.0696184	-0.0626556	-0.125935	2.5349	1.3307	5.7551	2	2	2	121160000	61714000	59450000	129020000	65284000	63732000	148100000	82557000	65541000	48.9	48.9	32.8	1	1	1
349	Tb927.1.3200	Tb927.1.3200	SGT1	Tb927.1.3200 | organism=Trypanosoma_brucei_TREU927 | product=SGT1-like protein, putative | location=Tb927_01_v5.1:690155-690820(+) | length=221 | sequence_SO=chromosome | SO=protein_coding	67.4	24.493	0	227.68	0.185029	0.0176464	0.400602	0.00369629	0.159009	0.0754214	0.51084	0.138271	52.5	48.9	57.9	6	5	6	1.09913	1.1488	1.1636	0.136363	0.200128	0.218595	6.6497	37.251	6.0095	7	8	7	229620000	122660000	106960000	263840000	123270000	140580000	251060000	125440000	125620000	57.9	54.8	21.7	6	6	3
350	Tb927.1.3250	Tb927.1.3250		Tb927.1.3250 | organism=Trypanosoma_brucei_TREU927 | product=hypothetical protein, conserved | location=Tb927_01_v5.1:697025-702331(+) | length=1768 | sequence_SO=chromosome | SO=protein_coding	1.5	197.64	0.0060782	2.2479									0	0	0	0	0	0										0	0	0	0	0	0	0	0	0	0	0	0	0	0.8	0.8	0	1	1
351	Tb927.1.3260	Tb927.1.3260		Tb927.1.3260 | organism=Trypanosoma_brucei_TREU927 | product=hypothetical protein, conserved | location=Tb927_01_v5.1:703126-708786(+) | length=1886 | sequence_SO=chromosome | SO=protein_coding	8	203.06	0	119.68	-0.0280172	0.729819	0.00928031	0.850859	-0.021194	0.745564	0.0790465	0.368828	3.2	1.1	4.2	3	1	4	1.00156	1.0543	0.89342	0.00225236	0.0762854	-0.16259	10.99		64.97	3	1	5	14780000	7089000	7691000	10479000	5006400	5472200	42877000	23521000	19356000	5.6	5.6	3.4	5	5	3
352	Tb927.1.3270	Tb927.1.3270		Tb927.1.3270 | organism=Trypanosoma_brucei_TREU927 | product=hypothetical protein, conserved | location=Tb927_01_v5.1:709573-712308(+) | length=911 | sequence_SO=chromosome | SO=protein_coding	16.2	98.508	0	164.7	-0.0696762	0.122225	-0.0442329	0.528889	-0.055674	0.719831	-0.0491429	0.692858	10.8	9.3	7.2	5	4	3	0.986972	0.9263	0.94628	-0.018919	-0.110449	-0.079661	13.367	10.462	11.111	5	5	4	59146000	28064000	31082000	40933000	24222000	16711000	35957000	18822000	17135000	10.3	10.3	8.2	4	4	3
353	Tb927.1.330	Tb927.1.330		Tb927.1.330 | organism=Trypanosoma_brucei_TREU927 | product=retrotransposon hot spot protein (RHS, pseudogene), putative | location=Tb927_01_v5.1:131092-131943(-) | length=284 | sequence_SO=chromosome | SO=protein_coding	6.7	30.257	0	6.1851	0.140019	0.0671798	0.251705	0.0198493	0.044	0.561401			6.7	6.7	6.7	1	1	1	1.04516	1.1352	1.1277	0.0637258	0.182946	0.173383				1	1	1	22367000	11121000	11247000	24132000	11196000	12936000	27458000	13080000	14378000	6.7	6.7	6.7	1	1	1
354	Tb927.1.3300	Tb927.1.3300		Tb927.1.3300 | organism=Trypanosoma_brucei_TREU927 | product=myotubularin, putative,zinc-binding phosphatase, putative | location=Tb927_01_v5.1:717984-720602(+) | length=872 | sequence_SO=chromosome | SO=protein_coding	10.8	97.543	0	40.307	0.000336503	0.99757	-0.0623915	0.381752	0.0569268	0.917232	0.104953	0.430449	6.2	10.8	6.3	3	5	3	0.874049	1.0555	1.0847	-0.194213	0.0779266	0.117296	17.312	29.728	33.768	3	7	4	12538000	5972700	6565300	54235000	23645000	30590000	38848000	18346000	20502000	8.7	8.7	8.7	4	4	4
355	Tb927.1.3310	Tb927.1.3310		Tb927.1.3310 | organism=Trypanosoma_brucei_TREU927 | product=hypothetical protein, conserved | location=Tb927_01_v5.1:722222-722980(+) | length=252 | sequence_SO=chromosome | SO=protein_coding	24.6	28.503	0	34.369	0.0637587	0.170807	0.052111	0.50006	0.0360619	0.0189202	0.11113	0.0823954	19	19	22.6	3	3	4	1.02536	1.0901	1.0215	0.0361264	0.12446	0.0306892	2.2986	15.702	6.9029	5	5	6	391370000	199060000	192320000	313050000	161150000	151900000	363850000	185910000	177950000	19	22.6	24.6	3	4	4
356	Tb927.1.3820	Tb927.1.3820		Tb927.1.3820 | organism=Trypanosoma_brucei_TREU927 | product=ATP synthase subunit, putative | location=Tb927_01_v5.1:815748-816149(+) | length=133 | sequence_SO=chromosome | SO=protein_coding	10.5	14.198	0.0091265	2.0592	0.0693232	0.459082	0.145333	0.165248					10.5	10.5	10.5	1	1	1	1.15391	0.96139	1.0412	0.206529	-0.0568063	0.0582472				1	1	1	12409000	6308800	6100600	14458000	6841200	7616900	15073000	7850800	7222000	10.5	10.5	10.5	1	1	1
357	Tb927.1.3830	Tb927.1.3830	PGI	Tb927.1.3830 | organism=Trypanosoma_brucei_TREU927 | product=glucose-6-phosphate isomerase, glycosomal (PGI) | location=Tb927_01_v5.1:816419-818242(+) | length=607 | sequence_SO=chromosome | SO=protein_coding	20.4	67.614	0	62.053	0.0581677	0.263121	-0.175297	0.219464	-0.0675569	0.149511	-0.283542	0.0214213	6.8	10.2	6.1	4	5	3	1.09418	1.0013	1.0301	0.129844	0.00187429	0.0427844	10.26	11.407	84.044	5	5	3	78417000	38946000	39471000	109040000	61202000	47840000	87598000	49932000	37666000	10.9	11	9.1	6	6	4
358	Tb927.1.3910	Tb927.1.3910	CDC23	Tb927.1.3910 | organism=Trypanosoma_brucei_TREU927 | product=hypothetical protein, conserved | location=Tb927_01_v5.1:833797-836520(+) | length=907 | sequence_SO=chromosome | SO=protein_coding	11.5	99.782	0	53.55			-0.00251447	0.97651					0	4.3	8	0	2	4		0.69603	0.92044		-0.522779	-0.119604		39.805	26.139	0	2	4	0	0	0	27815000	15697000	12118000	26546000	14627000	11919000	6.2	6.2	9.6	3	3	5
359	Tb927.1.3950	Tb927.1.3950	ALAT	Tb927.1.3950 | organism=Trypanosoma_brucei_TREU927 | product=alanine aminotransferase (ALAT) | location=Tb927_01_v5.1:840877-842391(+) | length=504 | sequence_SO=chromosome | SO=protein_coding	45.4	55.704	0	225.31	0.0886226	0.0877067	0.0235329	0.278823	0.125425	0.0305375	0.0398641	0.0511242	28.2	37.3	29.6	10	12	9	1.10408	1.053	1.0342	0.142847	0.0745054	0.0485152	20.482	10.896	15.194	14	16	12	767280000	416620000	350650000	600050000	310440000	289600000	541520000	280200000	261320000	33.1	33.1	29.4	10	10	9
360	Tb927.1.4050	Tb927.1.4050		Tb927.1.4050 | organism=Trypanosoma_brucei_TREU927 | product=protein phosphatase with EF-Hand domains (PPEF),ser/thr protein phosphatase, putative | location=Tb927_01_v5.1:856511-859288(+) | length=925 | sequence_SO=chromosome | SO=protein_coding	20.2	105.75	0	66.882	0.0622279	0.080611	-0.0740967	0.0901646	-0.0101963	0.834765	-0.02638	0.733281	14.2	16.3	13.4	11	12	11	1.01896	1.0655	1.0483	0.0271015	0.0915306	0.0680516	17.177	15.769	10.423	11	13	11	191530000	93392000	98140000	228970000	118570000	110410000	214730000	114550000	100180000	17.3	16	15.1	13	12	11
361	Tb927.1.4100	Tb927.1.4100	COXIV	Tb927.1.4100 | organism=Trypanosoma_brucei_TREU927 | product=cytochrome oxidase subunit IV (COXIV) | location=Tb927_01_v5.1:861805-862868(+) | length=353 | sequence_SO=chromosome | SO=protein_coding	53.3	40.534	0	147.37	-0.0112619	0.762945	0.0144638	0.529307	0.0676189	0.0595758	0.0517396	0.0743715	39.1	44.8	47.6	12	15	16	0.949487	1.0052	1.0235	-0.0747794	0.00748258	0.0335111	6.0048	6.926	11.415	18	22	22	2326800000	1166200000	1160600000	2484600000	1288300000	1196300000	2527600000	1340200000	1187300000	45.3	41.4	45.6	14	13	15
362	Tb927.1.4180	Tb927.1.4180		Tb927.1.4180 | organism=Trypanosoma_brucei_TREU927 | product=leucine-rich repeat protein (LRRP), putative | location=Tb927_01_v5.1:868118-870352(+) | length=744 | sequence_SO=chromosome | SO=protein_coding	6.6	81.988	0	24.421	0.0356898	0.338092	-0.0636208	0.539833			0.707625	0.0673763	5.1	6.6	5.1	2	3	2	0.99295	1.0204	1.063	-0.0102069	0.0291348	0.0881416	8.4691	4.5551	5.8933	3	3	4	19717000	9363100	10354000	22206000	11184000	11022000	20591000	10548000	10042000	6.6	6.6	2.2	3	3	1
363	Tb927.1.4220	Tb927.1.4220		Tb927.1.4220 | organism=Trypanosoma_brucei_TREU927 | product=hypothetical protein, conserved | location=Tb927_01_v5.1:871548-873064(+) | length=399 | sequence_SO=chromosome | SO=protein_coding	10	41.812	0.0019252	2.7982	0.063734	0.542829	0.149123	0.0278347					6.8	3.3	3.3	1	1	1	1.1094	1.1119	0.92556	0.149777	0.153027	-0.111602				1	1	1	7805900	4892900	2913000	12235000	4992300	7242400	8901000	4461700	4439300	3.3	3.3	3.3	1	1	1
364	Tb927.1.4230	Tb927.1.4230		Tb927.1.4230 | organism=Trypanosoma_brucei_TREU927 | product=hypothetical protein, conserved | location=Tb927_01_v5.1:873932-875212(+) | length=426 | sequence_SO=chromosome | SO=protein_coding	20.2	49.86	0	87.856	-0.189499	0.177979	-0.189535	0.399817	-0.00692118	0.953002	-0.19562	0.259479	7.5	10.6	3.5	2	3	1	0.957854	0.7737	0.9099	-0.0621217	-0.370154	-0.13622	46.142	20.077		2	2	1	20328000	12954000	7374300	16248000	9022800	7225200	13589000	7025700	6563400	10.3	14.6	13.6	3	4	4
365	Tb927.1.4280	Tb927.1.4280		Tb927.1.4280 | organism=Trypanosoma_brucei_TREU927 | product=hypothetical protein, conserved | location=Tb927_01_v5.1:881086-883182(+) | length=698 | sequence_SO=chromosome | SO=protein_coding	3.3	75.277	0.0029883	2.6423			-0.06112	0.354426					0	3.3	3.3	0	2	2		1.1215	1.3244		0.16543	0.405339		17.649	47.418	0	2	2	0	0	0	70353000	34692000	35661000	55953000	30031000	25923000	1.6	1.6	1.6	1	1	1
366	Tb927.1.4310	Tb927.1.4310	FAZ2	Tb927.1.4310 | organism=Trypanosoma_brucei_TREU927 | product=hypothetical protein, conserved | location=Tb927_01_v5.1:890927-895843(+) | length=1638 | sequence_SO=chromosome | SO=protein_coding	28	183.76	0	323.31	0.00989491	0.424722	0.156742	0.00600707	0.051658	0.0127115	0.0218179	0.418677	21.2	22	21.9	26	28	26	1.01494	1.0127	0.99315	0.0213943	0.0182069	-0.00991646	9.6438	11.271	9.5221	35	36	29	1329400000	680640000	648810000	984790000	512520000	472270000	959080000	514240000	444840000	24.1	24.1	19.3	30	29	22
367	Tb927.1.4340	Tb927.1.4340		Tb927.1.4340 | organism=Trypanosoma_brucei_TREU927 | product=hypothetical protein, conserved | location=Tb927_01_v5.1:899638-901788(+) | length=716 | sequence_SO=chromosome | SO=protein_coding	4.6	77.649	0	28.693									2.8	0	0	1	0	0										0	0	0	0	0	0	0	0	0	0	0	0	4.6	2.8	0	2	1	0
368	Tb927.1.4410	Tb927.1.4410		Tb927.1.4410 | organism=Trypanosoma_brucei_TREU927 | product=hypothetical protein, conserved | location=Tb927_01_v5.1:909535-911871(+) | length=778 | sequence_SO=chromosome | SO=protein_coding	5.1	83.123	0	29.237	-0.173615	0.0237374	-0.0928673	0.634651			0.0228115	0.929967	2.3	5.1	5.1	1	2	2	0.900657	0.85391	0.90623	-0.15095	-0.227844	-0.142051				1	1	1	10346000	5053000	5292500	6093600	3044100	3049500	8413700	4339000	4074700	5.1	5.1	5.1	2	2	2
369	Tb927.1.4420	Tb927.1.4420		Tb927.1.4420 | organism=Trypanosoma_brucei_TREU927 | product=ABC transporter, putative | location=Tb927_01_v5.1:912324-915161(+) | length=945 | sequence_SO=chromosome | SO=protein_coding	22.3	104.68	0	177.21	0.020432	0.754374	-0.0373072	0.209691	-0.110213	0.290053	-0.0800287	0.176795	14.5	11.2	14.7	10	7	9	0.937383	1.0604	1.0497	-0.0932897	0.0846086	0.0699771	11.094	19.526	26.083	9	7	9	176760000	90145000	86611000	104100000	55486000	48616000	160630000	82026000	78607000	14.2	13.2	14.4	8	8	9
370	Tb927.1.4490	Tb927.1.4490		Tb927.1.4490 | organism=Trypanosoma_brucei_TREU927 | product=acetyltransferase, putative | location=Tb927_01_v5.1:928843-929376(+) | length=172 | sequence_SO=chromosome | SO=protein_coding	7.6	19.682	0.0021918	2.7266									7.6	7.6	0	1	1	0	0.927988	0.9311		-0.107822	-0.102992					1	1	0	19341000	10160000	9181100	12918000	7931000	4986600	0	0	0	7.6	7.6	0	1	1	0
371	Tb927.1.450	Tb927.1.450		Tb927.1.450 | organism=Trypanosoma_brucei_TREU927 | product=retrotransposon hot spot protein (RHS, pseudogene), putative | location=Tb927_01_v5.1:167799-174089(-) | length=2097 | sequence_SO=chromosome | SO=protein_coding	9.3	229.01	0	38.74	0.225984	0.00794508	0.228461	0.00308899					8.6	8	8	1	2	2	1.18941	1.1374	1.1826	0.250251	0.18574	0.241962		1.4289	13.354	1	2	2	43738000	24327000	19411000	54553000	28153000	26400000	56718000	29152000	27566000	8.1	8.9	7.2	2	2	2
372	Tb927.1.4500	Tb927.1.4500		Tb927.1.4500 | organism=Trypanosoma_brucei_TREU927 | product=hypothetical protein, conserved | location=Tb927_01_v5.1:932707-933594(+) | length=295 | sequence_SO=chromosome | SO=protein_coding	4.4	32.525	0	10.083	-0.600121	0.074264	-0.165768	0.455993	-0.37782	0.0867921			4.4	4.4	4.4	1	1	1	0.838153	0.57485	0.59588	-0.254715	-0.798743	-0.746906				1	1	1	3945700	2027400	1918300	3479400	1958700	1520700	2898000	1699700	1198400	4.4	4.4	4.4	1	1	1
373	Tb927.1.4680	Tb927.1.4680	KKIP6	Tb927.1.4680 | organism=Trypanosoma_brucei_TREU927 | product=hypothetical protein, conserved | location=Tb927_01_v5.1:962750-963745(+) | length=331 | sequence_SO=chromosome | SO=protein_coding	9.1	37.287	0	18.619	-0.117716	0.561533	0.0601983	0.795956	-0.0840653	0.753096	0.0685431	0.718771	4.2	4.2	4.2	1	1	1	0.972384	1.0954	0.73499	-0.0404015	0.131458	-0.444203				1	1	1	7436400	4003000	3433400	6786300	3955700	2830500	6561600	3799000	2762600	4.2	5.1	9.1	1	2	3
374	Tb927.1.4690	Tb927.1.4690	PRMT1-ENZ	Tb927.1.4690 | organism=Trypanosoma_brucei_TREU927 | product=arginine N-methyltransferase (PRMT1) | location=Tb927_01_v5.1:964186-965223(+) | length=345 | sequence_SO=chromosome | SO=protein_coding	29.9	39.206	0	171.95	-0.00306826	0.92399	0.0201439	0.442145	-0.0369054	0.534113	0.0586431	0.382981	27.2	29.9	23.2	7	8	6	1.0213	1.014	0.95948	0.0304129	0.0200577	-0.0596754	5.7865	15.167	9.5703	13	13	9	410500000	216100000	194400000	531640000	281020000	250620000	424480000	223350000	201130000	27.2	27.2	25.8	7	8	7
375	Tb927.1.4720	Tb927.1.4720		Tb927.1.4720 | organism=Trypanosoma_brucei_TREU927 | product=hypothetical protein, conserved | location=Tb927_01_v5.1:968784-970679(+) | length=631 | sequence_SO=chromosome | SO=protein_coding	10.9	69.335	0	23.325	-0.00716121	0.82036	-0.0831898	0.18181					7.6	7.4	4.1	3	4	2	0.970214	0.98274	1.0333	-0.0436245	-0.0251183	0.0472592	10.884	16.51	23.199	3	5	3	54469000	28669000	25800000	55273000	29540000	25733000	16893000	8528700	8364100	7.6	7.6	3.3	3	3	2
376	Tb927.1.4760	Tb927.1.4760		Tb927.1.4760 | organism=Trypanosoma_brucei_TREU927 | product=hypothetical protein, conserved | location=Tb927_01_v5.1:975844-978930(+) | length=1028 | sequence_SO=chromosome | SO=protein_coding	5.4	114.71	0	13.141	-0.0473916	0.648488	-0.00967588	0.152358	0.117717	0.109941			3	3.3	4.5	2	2	3	0.949307	1.0861	0.87887	-0.0750534	0.119157	-0.186278	6.597	14.29	11.217	3	3	4	154470000	77917000	76548000	12966000	7052500	5913700	18337000	10767000	7570100	4.3	4.3	3.3	3	3	2
377	Tb927.1.4830	Tb927.1.4830	PLA1	Tb927.1.4830 | organism=Trypanosoma_brucei_TREU927 | product=phospholipase A1 (PLA1) | location=Tb927_01_v5.1:986718-987620(+) | length=300 | sequence_SO=chromosome | SO=protein_coding	17.7	32.404	0	34.243	0.165871	0.025179	0.454953	0.0141296	0.11067	0.504992	0.163356	0.0796362	17.7	12.7	17.7	3	2	3	1.08469	1.1254	1.1566	0.117287	0.170438	0.20989	12.848	7.9286	19.346	5	4	4	207060000	110220000	96835000	124130000	60457000	63677000	127940000	57822000	70121000	12.7	12.7	17.7	2	2	3
378	Tb927.1.5000	Tb927.1.5000		Tb927.1.5000 | organism=Trypanosoma_brucei_TREU927 | product=hypothetical protein, conserved | location=Tb927_01_v5.1:1004277-1005123(+) | length=271 | sequence_SO=chromosome | SO=protein_coding	29.9	30.458	0	111.82	-0.0310212	0.598192	-0.095335	0.549017	0.130698	0.10195			21.8	29.9	18.8	4	5	3	0.929973	0.96416	1.0456	-0.104739	-0.0526555	0.064331	1.6113	8.4721	11.073	4	5	3	106020000	50436000	55584000	100720000	49072000	51652000	84942000	44149000	40793000	18.8	23.6	12.5	3	4	2
379	Tb927.1.5030	Tb927.1.5030	FAZ37	Tb927.1.5030 | organism=Trypanosoma_brucei_TREU927 | product=leucine-rich repeat protein (LRRP), putative | location=Tb927_01_v5.1:1007804-1010011(+) | length=735 | sequence_SO=chromosome | SO=protein_coding	5.6	80.773	0	10.872					0.210696	0.534297	-0.127018	0.764856	2.3	0	5.6	1	0	2	0.92098		1.2204	-0.118758		0.287354			54.054	1	0	2	3437000	1515700	1921200	0	0	0	5079800	1592000	3487800	2.3	2.3	0	1	1	0
380	Tb927.1.540	Tb927.1.540	RPC128	Tb927.1.540 | organism=Trypanosoma_brucei_TREU927 | product=DNA-directed RNA polymerase III, putative,RNA polymerase subunit, putative (RPC128) | location=Tb927_01_v5.1:204418-207807(-) | length=1129 | sequence_SO=chromosome | SO=protein_coding	6.2	126.58	0	10.386									2.4	1.9	1.1	2	1	1	1.00598	0.97127		0.00859516	-0.0420557		18.045			2	1	0	14997000	8980700	6016500	18992000	10474000	8518000	0	0	0	1.9	1.9	0	1	1	0
381	Tb927.1.600	Tb927.1.600		Tb927.1.600 | organism=Trypanosoma_brucei_TREU927 | product=phosphate-repressible phosphate permease, putative | location=Tb927_01_v5.1:216262-217809(-) | length=515 | sequence_SO=chromosome | SO=protein_coding	3.9	54.7	0	7.941	-0.0370127	0.678446	0.154031	0.275142	-0.238976	0.112521	-0.141979	0.599653	3.9	3.9	3.9	1	1	1	0.912409	1.0834	0.93669	-0.132248	0.115566	-0.0943564				1	1	1	23283000	12577000	10706000	13723000	7078300	6644600	18104000	9136800	8967000	3.9	3.9	3.9	1	1	1
382	Tb927.1.640	Tb927.1.640	BRCA2	Tb927.1.640 | organism=Trypanosoma_brucei_TREU927 | product=BRCA2 | location=Tb927_01_v5.1:220599-225545(-) | length=1648 | sequence_SO=chromosome | SO=protein_coding	1.8	176.31	0.00057159	3.3758	0.0764234	0.392544					-0.30564	0.035806	1.8	1	1.8	2	1	2	0.966277	1.0598	1.1447	-0.0494914	0.083792	0.19497	14.733		22.002	2	1	2	15497000	8085500	7411000	8063900	3404400	4659500	16567000	9003500	7563100	0.7	1.8	0	1	2	0
383	Tb927.1.650	Tb927.1.650		Tb927.1.650 | organism=Trypanosoma_brucei_TREU927 | product=hypothetical protein, conserved | location=Tb927_01_v5.1:225901-226500(-) | length=199 | sequence_SO=chromosome | SO=protein_coding	11.6	22.435	0.00057737	3.5241									7	0	4.5	1	0	1	0.870549		0.89923	-0.200002		-0.153238				1	0	1	4825200	1693000	3132100	0	0	0	16044000	7689700	8353900	4.5	4.5	0	1	1	0
384	Tb927.1.670	Tb927.1.670		Tb927.1.670 | organism=Trypanosoma_brucei_TREU927 | product=hypothetical protein, conserved | location=Tb927_01_v5.1:228266-230110(-) | length=614 | sequence_SO=chromosome | SO=protein_coding	10.9	65.781	0	19.902	-0.148086	0.271409	-0.0489898	0.673969	0.102594	0.28875	0.151765	0.0770719	4.1	5.9	7.7	1	2	3	1.00548	0.9189	0.79547	0.00788419	-0.12202	-0.330121		29.544	45.085	1	3	4	13985000	7197600	6787800	42563000	16551000	26012000	32348000	18365000	13983000	4.1	4.1	4.1	1	1	1
385	Tb927.1.690	Tb927.1.690		Tb927.1.690 | organism=Trypanosoma_brucei_TREU927 | product=hypothetical protein, conserved | location=Tb927_01_v5.1:230797-231528(-) | length=243 | sequence_SO=chromosome | SO=protein_coding	7	27.397	0.00029112	3.692	0.282411	0.470044							7	7	7	1	1	1	0.781189	1.539	1.4964	-0.356257	0.621993	0.581496				1	1	1	33860000	14894000	18965000	16018000	7712900	8305600	21138000	11235000	9903200	0	0	7	0	0	1
386	Tb927.1.700	Tb927.1.700	PGKC	Tb927.1.700 | organism=Trypanosoma_brucei_TREU927 | product=phosphoglycerate kinase (PGKC) | location=Tb927_01_v5.1:231788-233110(-) | length=440 | sequence_SO=chromosome | SO=protein_coding	44.3	47.245	0	4.9208	0.205867	0.466184	-0.266184	0.454552	-0.0645075	0.190123	-0.0890604	0.0466774	42.7	38	40.2	1	1	1	0.837872	1.3618	1.3447	-0.255199	0.445515	0.427284				1	1	1	208490000	100600000	107900000	140190000	61972000	78216000	118810000	53555000	65260000	34.8	34.5	35.9	1	1	1
387	Tb927.1.710	Tb927.1.710	PGKB	Tb927.1.710 | organism=Trypanosoma_brucei_TREU927 | product=phosphoglycerate kinase (PGKB) | location=Tb927_01_v5.1:234158-235420(-) | length=420 | sequence_SO=chromosome | SO=protein_coding	57.6	45.247	0	211.22	-0.00796775	0.785107	-0.0495616	0.449884	-0.0350744	0.312376	-0.0893015	0.0965739	53.1	48.3	50.7	3	3	3	0.965158	1.0263	0.99296	-0.0511633	0.0374525	-0.0101925	84.53	9.5296	5.2989	5	4	5	2126700000	1070200000	1056500000	430790000	225070000	205720000	556610000	288050000	268550000	48.8	51.4	48.8	3	4	4
388	Tb927.1.720	Tb927.1.720	PGKA	Tb927.1.720 | organism=Trypanosoma_brucei_TREU927 | product=phosphoglycerate kinase (PGKA) | location=Tb927_01_v5.1:235870-237399(-) | length=509 | sequence_SO=chromosome | SO=protein_coding	43.4	55.747	0	82.299	-0.0370011	0.488372	-0.0379684	0.345261					30.6	34.6	36.5	5	7	7	1.01653	0.91866	0.99154	0.023651	-0.122397	-0.0122571	6.7959	29.265	7.233	6	10	10	120650000	63239000	57412000	231510000	125940000	105570000	286040000	154220000	131820000	30.3	30.3	30.6	5	5	5
389	Tb927.1.740	Tb927.1.740		Tb927.1.740 | organism=Trypanosoma_brucei_TREU927 | product=hypothetical protein, conserved | location=Tb927_01_v5.1:239707-241014(-) | length=435 | sequence_SO=chromosome | SO=protein_coding	12	48.865	0	35.937	-0.106613	0.281046	-0.0324452	0.747354			-0.202099	0.189999	6.9	8.5	12	2	2	3	1.00065	0.94922	0.84347	0.000938057	-0.0751856	-0.245591	12.618	6.9764	5.8623	2	2	3	31954000	16045000	15910000	28172000	14379000	13793000	52290000	31337000	20953000	12	12	12	3	3	3
390	Tb927.1.750	Tb927.1.750		Tb927.1.750 | organism=Trypanosoma_brucei_TREU927 | product=hypothetical protein, conserved | location=Tb927_01_v5.1:241993-245640(-) | length=1215 | sequence_SO=chromosome | SO=protein_coding	22.6	132.69	0	14.766	-0.00537494	0.94756	-0.0680543	0.430845	-0.226614	0.302269			22.6	21.2	19.6	4	2	1	0.945626	0.94947	1.1014	-0.0806577	-0.0748057	0.139339	20.145	15.41		4	2	1	30421000	13663000	16758000	15957000	7597300	8359600	15374000	8310100	7064000	22	20.3	21.2	3	2	2
391	Tb927.1.840	Tb927.1.840		Tb927.1.840 | organism=Trypanosoma_brucei_TREU927 | product=hypothetical protein, conserved | location=Tb927_01_v5.1:259833-260552(-) | length=239 | sequence_SO=chromosome | SO=protein_coding	12.6	27.104	0	6.1706									12.6	0	6.7	2	0	1	1.01649		1.1479	0.0235924		0.198997	3.866			2	0	1	20898000	9809400	11088000	0	0	0	7721800	3027300	4694500	0	6.7	0	0	1	0
392	Tb927.1.860	Tb927.1.860		Tb927.1.860 | organism=Trypanosoma_brucei_TREU927 | product=hypothetical protein, conserved | location=Tb927_01_v5.1:261392-262198(-) | length=268 | sequence_SO=chromosome | SO=protein_coding	31.7	29.562	0	47.924	-0.294123	0.0107606	-0.0450341	0.533241	-0.126024	0.348951	-0.096202	0.156309	16.8	13.4	26.1	2	2	5	0.78235	0.82592	0.83954	-0.354114	-0.275926	-0.252329	13.038	7.1819	7.0155	3	2	5	71356000	32490000	38866000	49840000	29451000	20389000	132860000	72131000	60731000	19.8	7.8	10.8	3	1	2
393	Tb927.1.870	Tb927.1.870	DHSp	Tb927.1.870 | organism=Trypanosoma_brucei_TREU927 | product=deoxyhypusine synthase, putative | location=Tb927_01_v5.1:262570-263598(-) | length=342 | sequence_SO=chromosome | SO=protein_coding	26	37.378	0	38.396	0.00654947	0.965784	0.192664	0.324037	0.104782	0.242905	0.0900695	0.321519	13.5	12.9	3.2	3	3	1	0.838012	1.1466	1.055	-0.254957	0.197362	0.077243	30.817	26.352		4	3	1	46575000	22724000	23851000	35823000	18393000	17429000	11211000	5806300	5404500	17	9.1	18.1	4	2	4
394	Tb927.1.880;Tb11.v5.0418	Tb927.1.880	MDN1	Tb927.1.880 | organism=Trypanosoma_brucei_TREU927 | product=hypothetical protein, conserved | location=Tb927_01_v5.1:263638-277416(-) | length=4592 | sequence_SO=chromosome | SO=protein_coding	11.5	512.6	0	228.33	-0.0504222	0.451504	-0.0209194	0.889563	-0.162287	0.0351195	0.0443302	0.542732	6.2	7.8	6.8	17	19	18	0.986875	0.89736	1.0168	-0.0190614	-0.156241	0.0240359	18.851	24.101	18.625	20	21	18	417970000	210220000	207750000	268140000	160160000	107980000	254120000	131960000	122160000	4.9	5.7	4	12	14	11
395	Tb927.1.90	Tb927.1.90		Tb927.1.90 | organism=Trypanosoma_brucei_TREU927 | product=retrotransposon hot spot protein (RHS, pseudogene), putative | location=Tb927_01_v5.1:50428-52203(-) | length=592 | sequence_SO=chromosome | SO=protein_coding	22.1	67.289	0	9.3852	0.00751697	0.766909	0.186196	0.00290991	0.026538	0.0460295	0.230434	0.120647	17.6	17.4	17.4	1	1	1	1.02605	1.0149	0.97543	0.0371031	0.0213376	-0.0358898	5.9813	1.578	10.137	2	2	2	183370000	98434000	84932000	189830000	96523000	93309000	173620000	90660000	82965000	17.4	19.1	20.1	1	1	1
396	Tb927.1.990	Tb927.1.990		Tb927.1.990 | organism=Trypanosoma_brucei_TREU927 | product=hypothetical protein, conserved | location=Tb927_01_v5.1:288582-289706(+) | length=374 | sequence_SO=chromosome | SO=protein_coding	15.5	42.207	0	5.9424	-0.0267821	0.540011							4.3	11.5	12.8	1	3	3	0.942418	0.976	1.0283	-0.0855606	-0.0350469	0.0402612		14.744	20.9	1	3	4	15140000	7226500	7913800	20726000	11697000	9028300	105630000	54275000	51351000	8.8	0	7	2	0	2
397	Tb927.10.10010	Tb927.10.10010	MRT4	Tb927.10.10010 | organism=Trypanosoma_brucei_TREU927 | product=60S acidic ribosomal protein, putative | location=Tb927_10_v5.1:2468708-2469388(+) | length=226 | sequence_SO=chromosome | SO=protein_coding	55.8	25.628	0	265.9	-0.0743416	0.292869	-0.0231649	0.451913	-0.0883557	0.290767	-0.225083	0.0201623	46.5	48.2	48.2	9	10	10	0.975039	0.99423	0.8838	-0.0364682	-0.00834846	-0.178208	11.111	13.012	11.683	13	13	13	416590000	213420000	203170000	375030000	203220000	171810000	408410000	224340000	184070000	42.9	42.9	44.7	9	9	9
398	Tb927.10.10030	Tb927.10.10030		Tb927.10.10030 | organism=Trypanosoma_brucei_TREU927 | product=hypothetical protein, conserved | location=Tb927_10_v5.1:2472584-2472886(+) | length=100 | sequence_SO=chromosome | SO=protein_coding	59	11.38	0	53.73	0.0852319	0.57236	-0.007875	0.768856	0.122296	0.34851	0.133909	0.547275	11	59	44	2	6	4	1.26478	0.95768	0.98568	0.338889	-0.0623844	-0.0208087	42.684	10.084	8.3711	2	9	7	224950000	134320000	90636000	397230000	239790000	157440000	219350000	113620000	105720000	32	47	59	4	5	6
399	Tb927.10.10080	Tb927.10.10080		Tb927.10.10080 | organism=Trypanosoma_brucei_TREU927 | product=hypothetical protein, conserved | location=Tb927_10_v5.1:2484232-2484672(+) | length=146 | sequence_SO=chromosome | SO=protein_coding	24	16.419	0	11.439							-0.136333	0.325068	24	0	10.3	2	0	1	1.18662		0.85778	0.246858		-0.22132	20.795			2	0	1	40728000	23180000	17548000	0	0	0	29109000	19439000	9669600	0	0	10.3	0	0	1
400	Tb927.10.10120	Tb927.10.10120		Tb927.10.10120 | organism=Trypanosoma_brucei_TREU927 | product=hypothetical protein, conserved | location=Tb927_10_v5.1:2493006-2494730(+) | length=574 | sequence_SO=chromosome | SO=protein_coding	5.2	63.236	0.00057405	3.4419					-0.181973	0.230864			3.1	0	3.1	1	0	1	0.543537		1.2053	-0.879549		0.269392				1	0	1	8278900	3448400	4830500	0	0	0	12875000	5410400	7464200	0	0	3.1	0	0	1
401	Tb927.10.10130	Tb927.10.10130	REMC1	Tb927.10.10130 | organism=Trypanosoma_brucei_TREU927 | product=mitochondrial RNA binding complex 1 subunit (MRB10130) | location=Tb927_10_v5.1:2495034-2496671(+) | length=545 | sequence_SO=chromosome | SO=protein_coding	17.6	61.046	0	94.411	-0.00690951	0.912197	-0.0332902	0.211176	0.00727056	0.564121	0.0767594	0.171362	10.6	3.7	10.6	3	1	3	1.02547	0.92215	1.0424	0.0362891	-0.116927	0.059909	36.78	4.0858	13.054	5	2	5	53216000	26608000	26609000	28826000	16333000	12493000	74424000	35376000	39048000	7.7	11.7	7.7	2	3	2
402	Tb927.10.10140	Tb927.10.10140	PFC19	Tb927.10.10140 | organism=Trypanosoma_brucei_TREU927 | product=paraflagellar rod component, putative (PFC19) | location=Tb927_10_v5.1:2497066-2498061(+) | length=331 | sequence_SO=chromosome | SO=protein_coding	41.7	37.014	0	239.65	-0.0222872	0.280985	-0.0786729	0.0267432	0.00239844	0.923226	-0.155247	0.032558	41.7	41.7	41.7	9	9	9	1.00564	0.97321	0.97549	0.00811631	-0.039177	-0.035801	15.236	17.62	18.423	14	13	13	572280000	304460000	267810000	835970000	445380000	390590000	963250000	513550000	449710000	41.7	36.9	41.7	9	7	9
403	Tb927.10.10160	Tb927.10.10160	KPAF4	Tb927.10.10160 | organism=Trypanosoma_brucei_TREU927 | product=hypothetical protein, conserved | location=Tb927_10_v5.1:2500846-2502012(+) | length=388 | sequence_SO=chromosome | SO=protein_coding	14.2	42.907	0	5.0583	-0.0614119	0.731065	0.0349031	0.45811	-0.0818714	0.303317	0.00942602	0.867491	14.2	11.1	14.2	3	2	3	0.773335	1.0873	1.0467	-0.370834	0.12075	0.065848	16.593	1.4089	9.7064	3	2	3	50346000	20567000	29779000	53079000	27601000	25479000	90019000	45586000	44433000	11.1	11.1	14.2	2	2	3
404	Tb927.10.10170	Tb927.10.10170	PRP46	Tb927.10.10170 | organism=Trypanosoma_brucei_TREU927 | product=predicted WD40 repeat protein | location=Tb927_10_v5.1:2502370-2503704(+) | length=444 | sequence_SO=chromosome | SO=protein_coding	9.5	48.744	0	12.792			0.0944537	0.687237					0	5.2	9.5	0	1	2		0.88725	0.85556		-0.172587	-0.225059			57.395	0	1	2	0	0	0	9189500	5078600	4110900	17487000	10680000	6807000	4.3	4.3	4.3	1	1	1
405	Tb927.10.10280	Tb927.10.10280	MARP2	Tb927.10.10280 | organism=Trypanosoma_brucei_TREU927 | product=microtubule-associated protein, putative | location=Tb927_10_v5.1:2524751-2531866(-) | length=2371 | sequence_SO=chromosome | SO=protein_coding	90.8	267.6	0	162.12	-0.0318044	0.649103	0.0319735	0.154812	0.0461509	0.0980608	-0.463477	0.461026	87.7	88.2	87.9	3	4	4	1.04132	0.99423	0.90408	0.0584129	-0.00834846	-0.145478	15.284	124.71	12.65	4	4	4	224930000	122760000	102170000	195000000	124370000	70628000	238770000	129330000	109440000	89.4	89.1	88.1	4	4	4
406	Tb927.10.10370;Tb927.10.10290	Tb927.10.10370;Tb927.10.10290		Tb927.10.10370 | organism=Trypanosoma_brucei_TREU927 | product=hypothetical protein, conserved | location=Tb927_10_v5.1:2558786-2559334(-) | length=182 | sequence_SO=chromosome | SO=protein_coding;Tb927.10.10290 | organism=Trypanosoma_brucei_TREU927 | prod	30.8	20.152	0	13.084	-0.139858	0.416518	-0.312156	0.0643731			-0.140334	0.47771	30.8	9.3	30.8	3	1	3	1.02338	0.97188	0.7517	0.0333481	-0.0411499	-0.411771	49.909		10.525	2	1	3	29944000	15430000	14514000	12258000	5844700	6413700	40987000	24522000	16465000	21.4	21.4	18.7	2	2	2
407	Tb927.10.1030	Tb927.10.1030	CBP1A	Tb927.10.1030 | organism=Trypanosoma_brucei_TREU927 | product=serine carboxypeptidase III precursor, putative,serine peptidase, Clan SC, Family S10 (CBP1) | location=Tb927_10_v5.1:278935-280329(-) | length=464 | sequence_SO=chromosome | SO=protein_coding	14.9	51.079	0.0013916	2.9784	-0.169287	0.211731	0.209283	0.0711338					14.9	14.9	14.7	1	1	1	1.00814	0.81217	0.85892	0.0116898	-0.300146	-0.219404	7.9176		5.665	2	1	2	13139000	6205700	6933600	5306600	2758200	2548500	18298000	9927900	8369900	14.9	14.9	14.9	1	1	1
408	Tb927.10.10320	Tb927.10.10320		Tb927.10.10320 | organism=Trypanosoma_brucei_TREU927 | product=dynein light chain, putative,dynein Tctex1 family, putative | location=Tb927_10_v5.1:2537190-2537519(-) | length=109 | sequence_SO=chromosome | SO=protein_coding	30.3	12.161	0	5.1455	-0.0505791	0.679536	0.0275082	0.682183	-0.0585313	0.474351	-0.179636	0.165369	16.5	30.3	30.3	2	3	3	1.06576	1.0094	0.83676	0.0918788	0.013498	-0.257114	68.728	0.32558	11.005	3	4	3	72411000	47957000	24454000	68538000	30049000	38489000	50425000	27486000	22939000	8.3	30.3	16.5	1	3	2
409	Tb927.10.10330	Tb927.10.10330	CDC27	Tb927.10.10330 | organism=Trypanosoma_brucei_TREU927 | product=hypothetical protein, conserved | location=Tb927_10_v5.1:2537990-2539663(-) | length=557 | sequence_SO=chromosome | SO=protein_coding	3.1	62.877	0	20.109	-0.0136798	0.800766	-0.0243273	0.904901					3.1	3.1	3.1	1	1	1	0.927386	1.0214	1.0261	-0.108759	0.030548	0.0371713	14.569	20.34		2	2	1	16746000	8152900	8593000	14032000	7179200	6853200	2837200	1346700	1490400	3.1	3.1	3.1	1	1	1
410	Tb927.10.10340;Tb11.v5.0811	Tb927.10.10340	SMC2	Tb927.10.10340 | organism=Trypanosoma_brucei_TREU927 | product=structural maintenance of chromosome 2, putative (SMC2) | location=Tb927_10_v5.1:2540066-2543593(-) | length=1175 | sequence_SO=chromosome | SO=protein_coding	5.9	134	0.00030432	4.3173			0.17742	0.262353					0	1.8	2.2	0	2	1		0.9131	1.1164		-0.131155	0.158854		16.299		0	2	1	0	0	0	13115000	7993300	5122200	8140400	3984800	4155600	1	0.9	0.8	1	1	1
411	Tb927.10.10350	Tb927.10.10350		Tb927.10.10350 | organism=Trypanosoma_brucei_TREU927 | product=protein kinase, putative | location=Tb927_10_v5.1:2544218-2546038(-) | length=606 | sequence_SO=chromosome | SO=protein_coding	9.2	66.762	0	24.484			0.0140506	0.9479	-0.286527	0.248953	-0.0854873	0.150401	7.3	2	0	3	1	0	1.22593	0.95276		0.293872	-0.0698152		18.333			2	1	0	20943000	11814000	9129500	14844000	8445600	6398000	0	0	0	5.1	5.1	7.1	2	2	3
412	Tb927.10.10380	Tb927.10.10380		Tb927.10.10380 | organism=Trypanosoma_brucei_TREU927 | product=ATP-dependent DEAD/H RNA helicase, putative | location=Tb927_10_v5.1:2559639-2561201(-) | length=520 | sequence_SO=chromosome | SO=protein_coding	9	56.623	0	6.827	-0.0022491	0.985035							9	3.3	3.8	2	1	1	0.978091	1.1446	0.88907	-0.0319597	0.194844	-0.169631	14.203			3	1	1	16876000	8831600	8044200	6004700	3095600	2909100	1573600	826080	747550	5.8	3.8	0	1	1	0
413	Tb927.10.10390	Tb927.10.10390	TR	Tb927.10.10390 | organism=Trypanosoma_brucei_TREU927 | product=trypanothione reductase | location=Tb927_10_v5.1:2562393-2563871(-) | length=492 | sequence_SO=chromosome | SO=protein_coding	77.8	53.156	0	269.2	-0.0250582	0.090143	-0.0354496	0.117238	-0.0371766	0.306169	-0.0798489	0.0324729	61.6	58.1	65.4	19	17	19	0.972195	0.98567	0.99057	-0.0406821	-0.0208234	-0.0136692	11.578	8.521	6.8966	27	25	24	1573700000	786810000	786920000	1174100000	606740000	567350000	1055100000	551730000	503350000	58.3	58.3	49.6	18	18	17
414	Tb927.10.10400	Tb927.10.10400	MRPS11	Tb927.10.10400 | organism=Trypanosoma_brucei_TREU927 | product=hypothetical protein, conserved | location=Tb927_10_v5.1:2564023-2565003(-) | length=326 | sequence_SO=chromosome | SO=protein_coding	18.7	37.867	0	76.371			-0.0116123	0.908257	-0.007443	0.959749	-0.0801409	0.46398	3.7	0	6.7	1	0	1	1.20295		1.0641	0.266576		0.0896337				1	0	1	4654900	2560700	2094200	0	0	0	6523600	3161200	3362400	10.4	10.4	8.3	2	2	1
415	Tb927.10.10420	Tb927.10.10420		Tb927.10.10420 | organism=Trypanosoma_brucei_TREU927 | product=monothiol glutaredoxin, putative | location=Tb927_10_v5.1:2567713-2568108(-) | length=131 | sequence_SO=chromosome | SO=protein_coding	51.1	14.888	0	46.809	0.015624	0.856997	-0.0455396	0.219283	-0.0386699	0.757326	0.132211	0.313816	51.1	40.5	40.5	4	3	3	0.997904	0.92884	1.1145	-0.00302648	-0.106498	0.156397	11.436	18.433	26.423	6	4	4	223320000	105790000	117530000	145660000	71771000	73887000	165240000	85855000	79387000	51.1	51.1	51.1	4	4	4
416	Tb927.10.10590;Tb927.10.10580;Tb927.10.10570;Tb927.10.10560;Tb927.10.10550;Tb927.10.10540;Tb927.10.10530;Tb927.10.10520;Tb927.10.10510;Tb927.10.10500;Tb927.10.10490;Tb927.10.10480;Tb927.10.10470;Tb927.10.10460	Tb927.10.10590;Tb927.10.10580;Tb927.10.10570;Tb927.10.10560;Tb927.10.10550;Tb927.10.10540;Tb927.10.10530;Tb927.10.10520;Tb927.10.10510;Tb927.10.10500;Tb927.10.10490;Tb927.10.10480;Tb927.10.10470;Tb927.10.10460		Tb927.10.10590 | organism=Trypanosoma_brucei_TREU927 | product=histone H2B, putative | location=Tb927_10_v5.1:2584533-2584871(-) | length=112 | sequence_SO=chromosome | SO=protein_coding;Tb927.10.10580 | organism=Trypanosoma_brucei_TREU927 | product=histon	50.9	12.569	0	108.38	-0.0117576	0.079431	-0.00674019	0.844582	0.00906879	0.753561	-0.133986	0.111955	44.6	50.9	50.9	5	6	6	0.994728	0.99387	0.98707	-0.00762609	-0.00887094	-0.0187757	2.9884	3.3084	11.089	9	11	13	8639700000	4351200000	4288500000	8784000000	4556300000	4227700000	12999000000	6928500000	6070600000	44.6	44.6	50.9	5	5	6
417	Tb927.10.1060	Tb927.10.1060	TCP-1-delta	Tb927.10.1060 | organism=Trypanosoma_brucei_TREU927 | product=T-complex protein 1, delta subunit, putative (TCP-1-delta) | location=Tb927_10_v5.1:285416-287026(-) | length=536 | sequence_SO=chromosome | SO=protein_coding	68.8	58.361	0	323.31	-0.0240909	0.00343984	-0.0246406	0.104465	-0.00906611	0.234352	-0.00622561	0.784635	62.5	65.1	63.1	27	28	27	0.981643	0.98373	0.98495	-0.0267293	-0.0236657	-0.0218776	8.6635	11.918	9.5849	39	40	37	8130500000	4177200000	3953300000	7559400000	4001200000	3558200000	7494500000	3947100000	3547400000	62.5	62.5	63.2	27	27	27
418	Tb927.10.10610	Tb927.10.10610		Tb927.10.10610 | organism=Trypanosoma_brucei_TREU927 | product=protein tyrosine phosphatase, putative | location=Tb927_10_v5.1:2586326-2587015(-) | length=229 | sequence_SO=chromosome | SO=protein_coding	10.9	25.449	0	12.029	0.18854	0.470622	-0.0567026	0.694917					5.2	5.2	10.9	1	1	2	1.16524	0.87265	1.4555	0.220631	-0.196525	0.541515			32.686	1	1	2	61504000	36506000	24998000	13173000	5696000	7477400	37821000	19054000	18767000	10.9	10.9	5.2	2	2	1
419	Tb927.10.10620	Tb927.10.10620		Tb927.10.10620 | organism=Trypanosoma_brucei_TREU927 | product=hypothetical protein, conserved | location=Tb927_10_v5.1:2587958-2588848(-) | length=296 | sequence_SO=chromosome | SO=protein_coding	42.6	33.272	0	17.245	-0.135076	0.189152	0.174441	0.236714	-0.208734	0.448028	0.18775	0.1111	16.2	16.2	29.1	3	3	5	0.83375	0.98251	0.92181	-0.262313	-0.025456	-0.117459	11.481	34.924	28.579	3	4	6	80362000	37033000	43330000	68660000	31496000	37164000	100600000	52409000	48196000	22	11.5	28	4	2	5
420	Tb927.10.10630	Tb927.10.10630		Tb927.10.10630 | organism=Trypanosoma_brucei_TREU927 | product=hypothetical protein, conserved | location=Tb927_10_v5.1:2589077-2589859(-) | length=260 | sequence_SO=chromosome | SO=protein_coding	5	29.655	0.00029806	4.0191									0	5	5	0	1	1		1.1059	1.2803		0.145221	0.356482				0	1	1	0	0	0	9616500	4956700	4659800	10687000	5113800	5572900	5	5	0	1	1	0
421	Tb927.10.10690	Tb927.10.10690	CEP19	Tb927.10.10690 | organism=Trypanosoma_brucei_TREU927 | product=hypothetical protein, conserved | location=Tb927_10_v5.1:2599432-2600583(-) | length=383 | sequence_SO=chromosome | SO=protein_coding	4.2	43.206	0	10.439									4.2	4.2	0	1	1	0	0.914411	0.71225		-0.129085	-0.489544					1	1	0	12017000	5542200	6475300	11057000	7119600	3937700	0	0	0	0	4.2	0	0	1	0
422	Tb927.10.1070	Tb927.10.1070	CRK1	Tb927.10.1070 | organism=Trypanosoma_brucei_TREU927 | product=cell division protein kinase 2 homolog 1,cdc2- like protein kinase (CRK1) | location=Tb927_10_v5.1:288172-289077(-) | length=301 | sequence_SO=chromosome | SO=protein_coding	28.6	34.35	0	78.494	-0.00140391	0.978367	0.417191	0.178729	0.0845978	0.496196	0.282243	0.135464	17.6	22.3	16.9	3	4	3	1.05753	0.94741	0.99518	0.0806981	-0.0779392	-0.0069706		12.547	10.402	1	4	4	77708000	41020000	36687000	153050000	80942000	72109000	126420000	66475000	59943000	9.6	18.6	12.3	2	4	2
423	Tb927.10.10700	Tb927.10.10700		Tb927.10.10700 | organism=Trypanosoma_brucei_TREU927 | product=splicing factor Prp31 | location=Tb927_10_v5.1:2600742-2601809(-) | length=355 | sequence_SO=chromosome | SO=protein_coding	9.3	39.686	0	9.0716	0.232659	0.643595			0.10473	0.804118	0.319687	0.665858	9.3	9.3	9.3	2	2	2	0.646663	1.6237	1.545	-0.628914	0.699285	0.627607	21.966	4.6426	29.221	2	2	2	24060000	8904200	15156000	18509000	7507200	11002000	19956000	10541000	9414800	9.3	3.1	0	2	1	0
424	Tb927.10.10720	Tb927.10.10720		Tb927.10.10720 | organism=Trypanosoma_brucei_TREU927 | product=hypothetical protein, conserved | location=Tb927_10_v5.1:2603942-2604847(-) | length=301 | sequence_SO=chromosome | SO=protein_coding	16.6	33.625	0	13.101	0.170864	0.77153			0.588379	0.292095	-0.272865	0.885648	6	6	6	1	1	1	0.558784	1.7992	1.419	-0.839637	0.847356	0.504875			37.122	1	1	2	7433900	3035600	4398300	22555000	8098900	14456000	35431000	15906000	19525000	6	12	0	1	2	0
425	Tb927.10.10730	Tb927.10.10730	RIF5	Tb927.10.10730 | organism=Trypanosoma_brucei_TREU927 | product=hypothetical protein | location=Tb927_10_v5.1:2605787-2610316(-) | length=1509 | sequence_SO=chromosome | SO=protein_coding	3.8	166.05	0.00030257	4.2306	0.275175	0.20751	0.0896291	0.487799					1.9	1.9	0.9	2	2	1	0.98668	1.2972	1.3846	-0.0193461	0.375401	0.469469	14.102	13.622		2	3	1	124070000	64506000	59562000	154560000	70255000	84307000	92007000	43402000	48605000	3	3.8	1.1	3	4	1
426	Tb927.10.10740	Tb927.10.10740		Tb927.10.10740 | organism=Trypanosoma_brucei_TREU927 | product=hypothetical protein, conserved | location=Tb927_10_v5.1:2611259-2613193(-) | length=644 | sequence_SO=chromosome | SO=protein_coding	7.8	70.02	0	37.245	-0.0388276	0.454932	0.239652	0.161273	0.061145	0.0943127	0.355847	0.0374337	7.8	7.8	4.2	2	2	1	1.02776	0.96551	0.92958	0.0395031	-0.0506369	-0.105349	2.2331	18.646		2	2	1	29663000	14537000	15125000	28979000	16287000	12692000	29289000	16060000	13229000	7.8	7.8	7.8	2	2	2
427	Tb927.10.10780	Tb927.10.10780		Tb927.10.10780 | organism=Trypanosoma_brucei_TREU927 | product=hypothetical protein, conserved | location=Tb927_10_v5.1:2622321-2622965(-) | length=214 | sequence_SO=chromosome | SO=protein_coding	22.4	23.3	0	27.758	-0.102105	0.0943744	-0.0085664	0.915802	-0.052128	0.0831516			22.4	22.4	22.4	3	3	3	0.905715	0.91482	0.97603	-0.142871	-0.12844	-0.0350026	8.9373	7.4592	7.8236	4	4	5	88969000	43166000	45803000	89037000	47230000	41807000	125920000	65852000	60072000	17.8	22.4	22.4	2	3	3
428	Tb927.10.1090;Tb927.10.1080	Tb927.10.1090;Tb927.10.1080	RPS23	Tb927.10.1090 | organism=Trypanosoma_brucei_TREU927 | product=40S ribosomal protein S23, putative (RPS23) | location=Tb927_10_v5.1:290689-291120(-) | length=143 | sequence_SO=chromosome | SO=protein_coding;Tb927.10.1080 | organism=Trypanosoma_brucei_TREU92	38.5	15.928	0	12.494	-0.0325045	0.19404	0.0444957	0.243742	0.0312186	0.135733	0.136827	0.0656201	27.3	38.5	32.2	2	4	3	0.960707	0.99965	0.97321	-0.0578315	-0.000505032	-0.039177	3.1724	8.8939	8.6904	7	8	7	1042200000	541030000	501210000	719610000	400950000	318660000	718140000	386080000	332060000	27.3	27.3	33.6	2	2	3
429	Tb927.10.10830	Tb927.10.10830	RGG2	Tb927.10.10830 | organism=Trypanosoma_brucei_TREU927 | product=RGG2 (RGG2) | location=Tb927_10_v5.1:2630304-2631266(-) | length=320 | sequence_SO=chromosome | SO=protein_coding	24.4	32.404	0	135.96	-0.000376972	0.995859	0.0928551	0.172675	-0.017362	0.106662	0.109871	0.0686546	20.3	15	15	4	3	3	1.09135	0.94316	0.97076	0.126108	-0.0844256	-0.0428134	4.5103	58.187	8.3871	5	4	4	470400000	246910000	223490000	467850000	242470000	225380000	543840000	286820000	257020000	24.1	24.1	20.3	5	5	4
430	Tb927.10.10850	Tb927.10.10850	AGO1	Tb927.10.10850 | organism=Trypanosoma_brucei_TREU927 | product=argonaute-like protein (AGO1) | location=Tb927_10_v5.1:2634956-2637667(-) | length=903 | sequence_SO=chromosome | SO=protein_coding	43.3	99.184	0	270.76	0.048563	0.0153281	-0.0727213	0.00580994	0.00198332	0.917231	-0.0581907	0.0950729	33.6	29	36.9	22	21	25	1.02716	1.0334	1.0422	0.0386582	0.0473988	0.0596322	9.6036	15.824	11.627	31	25	28	1366100000	699780000	666350000	1232600000	586020000	646620000	1262700000	658640000	604100000	32	30.5	27	25	22	19
431	Tb927.10.10880	Tb927.10.10880	ABCF1	Tb927.10.10880 | organism=Trypanosoma_brucei_TREU927 | product=ATP-binding cassette protein, putative,ABC transporter, putative,ATPase, putative | location=Tb927_10_v5.1:2652394-2654448(-) | length=684 | sequence_SO=chromosome | SO=protein_coding	33.9	77.697	0	136.99	-0.0170354	0.658766	0.0717533	0.0610912	0.183295	0.378585	0.0474773	0.399615	19.9	20.9	24	9	11	13	1.03471	0.96789	0.96376	0.049233	-0.047085	-0.0532542	5.8396	34.863	32.189	11	14	15	211950000	107400000	104550000	309020000	166540000	142480000	330400000	175230000	155170000	25.9	26	18.9	12	12	9
432	Tb927.10.10910	Tb927.10.10910		Tb927.10.10910 | organism=Trypanosoma_brucei_TREU927 | product=heat shock protein, putative | location=Tb927_10_v5.1:2660244-2662358(-) | length=704 | sequence_SO=chromosome | SO=protein_coding	61.6	80.749	0.00056964	3.3241	0.116388	0.0778505	0.176874	0.1911			0.369	0.208886	57.1	55.4	61.6	1	1	1	1.05423	1.1369	1.0628	0.0761891	0.185105	0.0878701	19.356	9.7142	13.733	2	2	2	11220000	6241400	4978500	23979000	11977000	12002000	15056000	8496000	6560500	58.7	55.3	58.9	1	1	1
433	Tb927.10.1100;Tb927.6.4690	Tb927.10.1100;Tb927.6.4690		Tb927.10.1100 | organism=Trypanosoma_brucei_TREU927 | product=60S ribosomal protein L9, putative | location=Tb927_10_v5.1:291635-292204(-) | length=189 | sequence_SO=chromosome | SO=protein_coding;Tb927.6.4690 | organism=Trypanosoma_brucei_TREU927 | produc	66.7	21.857	0	251.14	-0.0241106	0.0642864	0.0970471	0.0028214	-0.019804	0.078915	0.0812397	0.0549819	54.5	66.7	66.7	9	13	13	0.988728	0.97477	0.98684	-0.0163537	-0.0368662	-0.0191119	9.0801	8.5361	15.199	16	20	19	2770800000	1409300000	1361400000	3161900000	1703900000	1458100000	3473700000	1885600000	1588200000	58.2	58.2	58.7	10	10	11
434	Tb927.10.11020	Tb927.10.11020	MSH2	Tb927.10.11020 | organism=Trypanosoma_brucei_TREU927 | product=DNA mismatch repair protein, putative,MSH2 (MSH2) | location=Tb927_10_v5.1:2688706-2691561(-) | length=951 | sequence_SO=chromosome | SO=protein_coding	10.8	105.34	0	48.71	0.0133395	0.956877			-0.178335	0.0214363	0.0576678	0.245391	3.4	4.8	3.4	2	3	2	1.30685	1.0172	0.77342	0.386091	0.0246034	-0.370676	54.66	47.828	33.379	2	3	2	30817000	15165000	15652000	26641000	13760000	12880000	20777000	12111000	8666200	6.8	7.7	0	4	4	0
435	Tb927.10.11030	Tb927.10.11030	ATOM11	Tb927.10.11030 | organism=Trypanosoma_brucei_TREU927 | product=hypothetical protein, conserved | location=Tb927_10_v5.1:2692402-2692704(-) | length=100 | sequence_SO=chromosome | SO=protein_coding	39	11.261	0	9.974	-0.0902449	0.492393	-0.0184539	0.80485	-0.00851926	0.771658	-0.0460142	0.0665835	39	39	23	3	3	2	0.816526	0.96159	1.0557	-0.292428	-0.0565062	0.0781999	13.505	31.205	8.4487	3	3	2	242130000	122420000	119720000	131780000	71255000	60524000	114120000	62555000	51564000	39	39	23	3	3	2
436	Tb927.10.11080	Tb927.10.11080		Tb927.10.11080 | organism=Trypanosoma_brucei_TREU927 | product=paraflagellar rod protein | location=Tb927_10_v5.1:2700710-2704204(-) | length=1164 | sequence_SO=chromosome | SO=protein_coding	48.7	134.45	0	10.963			0.466916	0.164531					0	48.7	48.7	0	2	2		0.97703	1.5039		-0.0335252	0.588709		10.088	55.213	0	2	2	0	0	0	28944000	15253000	13691000	36945000	14601000	22345000	1.4	47.3	47.3	1	2	2
437	Tb927.10.11120	Tb927.10.11120		Tb927.10.11120 | organism=Trypanosoma_brucei_TREU927 | product=hypothetical protein, conserved | location=Tb927_10_v5.1:2717186-2717842(-) | length=218 | sequence_SO=chromosome | SO=protein_coding	15.6	25.035	0	5.7157	0.11796	0.356999							15.6	15.6	15.6	2	2	2	0.945805	1.1707	1.1542	-0.0803848	0.227371	0.206893	9.7175	26.143	48.219	2	2	2	34525000	16632000	17893000	32006000	14688000	17318000	32061000	17505000	14556000	8.7	0	8.7	1	0	1
438	Tb927.10.11150	Tb927.10.11150		Tb927.10.11150 | organism=Trypanosoma_brucei_TREU927 | product=hypothetical protein, conserved | location=Tb927_10_v5.1:2727782-2728462(-) | length=226 | sequence_SO=chromosome | SO=protein_coding	25.7	25.436	0	16.353	-0.0849295	0.407092	-0.132288	0.0310028	0.0559692	0.518574	0.00202983	0.980005	25.7	20.8	20.8	4	3	3	0.896138	1.0555	0.88607	-0.158208	0.0779266	-0.174507	2.8273	7.6949	8.9455	4	3	3	75781000	38747000	37033000	68091000	32933000	35158000	67885000	31853000	36031000	14.6	14.6	14.6	2	2	2
439	Tb927.10.11170	Tb927.10.11170		Tb927.10.11170 | organism=Trypanosoma_brucei_TREU927 | product=hypothetical protein, conserved | location=Tb927_10_v5.1:2731152-2736575(-) | length=1807 | sequence_SO=chromosome | SO=protein_coding	2	198.94	0	6.396									0	0	0	0	0	0										0	0	0	0	0	0	0	0	0	0	0	0	0	2	0	0	2	0
440	Tb927.10.11180	Tb927.10.11180	ATG7	Tb927.10.11180 | organism=Trypanosoma_brucei_TREU927 | product=E1-like ubiquitin-activating enzyme, putative,ATG7/CVT2/APG7, putative (ATG7) | location=Tb927_10_v5.1:2737156-2739420(-) | length=754 | sequence_SO=chromosome | SO=protein_coding	9.2	83.425	0	10.535	0.0230019	0.420093	0.0452786	0.403628	0.104968	0.435168	0.21688	0.0923582	3.7	7.2	7.2	2	3	3	1.01493	0.98915	1.0449	0.0213797	-0.0157388	0.0633649	15.972	21.506	9.2598	2	3	3	15661000	8079300	7581400	32317000	15670000	16647000	31114000	14420000	16695000	5.6	5.6	5.6	2	2	2
441	Tb927.10.11210	Tb927.10.11210		Tb927.10.11210 | organism=Trypanosoma_brucei_TREU927 | product=hypothetical protein, conserved | location=Tb927_10_v5.1:2742228-2743643(-) | length=471 | sequence_SO=chromosome | SO=protein_coding	15.3	50.464	0	7.1788	1.85691	0.275659	2.19579	0.110869	-1.23041	0.430447	0.726838	0.307161	7.6	3.6	5.3	3	1	2	0.911993	17.9	2.9115	-0.132906	4.16189	1.54176	192.44		164.98	3	1	2	376260000	115500000	260760000	217470000	13060000	204420000	270780000	20303000	250480000	2.3	7.9	3.6	1	2	1
442	Tb927.10.11220	Tb927.10.11220	PSSA-2	Tb927.10.11220 | organism=Trypanosoma_brucei_TREU927 | product=procyclic form surface phosphoprotein (PSSA-2) | location=Tb927_10_v5.1:2744761-2746038(-) | length=425 | sequence_SO=chromosome | SO=protein_coding	38.4	46.04	0	133.67	0.0629159	0.192539	-0.108228	0.287644	-0.215717	0.0574209	-0.561701	0.0157096	32	26.1	32	8	7	9	1.09032	1.0348	1.0102	0.124755	0.049352	0.0146409	14.368	9.7432	28.864	11	14	15	710860000	365350000	345520000	380200000	198990000	181220000	734470000	344750000	389720000	35.1	35.1	29.2	9	9	7
443	Tb927.10.11230	Tb927.10.11230		Tb927.10.11230 | organism=Trypanosoma_brucei_TREU927 | product=hypothetical protein, conserved | location=Tb927_10_v5.1:2746454-2747425(-) | length=323 | sequence_SO=chromosome | SO=protein_coding	6.8	34.706	0.0016616	2.9132	-0.172974	0.367578	0.0224834	0.87754					6.8	6.8	6.8	1	1	1	0.724113	1.0201	0.9448	-0.465713	0.0287106	-0.0819191				1	1	1	11064000	5191000	5873000	9635800	5638100	3997700	8919500	4509600	4409900	6.8	6.8	6.8	1	1	1
444	Tb927.10.11250;Tb11.v5.0575	Tb927.10.11250	CCDC40	Tb927.10.11250 | organism=Trypanosoma_brucei_TREU927 | product=hypothetical protein, conserved | location=Tb927_10_v5.1:2749209-2751827(-) | length=872 | sequence_SO=chromosome | SO=protein_coding	11.5	101.14	0	50.974	0.0678521	0.747822	-0.281597	0.157117	-0.0688393	0.806377			5.2	8.3	7.6	3	5	5	0.872676	0.98488	1.3398	-0.196481	-0.0219801	0.422018	20.777	54.716	16.435	4	6	6	54397000	25989000	28408000	65220000	33810000	31410000	90924000	45010000	45914000	6.8	5.2	5.2	4	3	3
445	Tb927.10.11270	Tb927.10.11270	RBP23	Tb927.10.11270 | organism=Trypanosoma_brucei_TREU927 | product=RNA-binding protein, putative (RBP23) | location=Tb927_10_v5.1:2752953-2753681(-) | length=242 | sequence_SO=chromosome | SO=protein_coding	24.8	26.664	0	47.73	0.0436181	0.701169	0.265203	0.392563	-0.198045	0.0712323	0.0270307	0.882048	12	8.3	15.7	2	1	2	0.905223	1.0602	1.1409	-0.143655	0.0843364	0.190172	15.083		0.35729	2	1	2	36783000	18880000	17902000	16238000	8876700	7361200	26511000	13789000	12722000	13.6	13.6	8.3	2	2	1
446	Tb927.10.11300	Tb927.10.11300	PFC16	Tb927.10.11300 | organism=Trypanosoma_brucei_TREU927 | product=paraflagellar rod component, putative (PFC16) | location=Tb927_10_v5.1:2760514-2760894(+) | length=126 | sequence_SO=chromosome | SO=protein_coding	85.7	14.328	0	104.33	0.0115591	0.341917	-0.0354921	0.284055	-0.0304242	0.0617593	-0.128571	0.0507418	73	85.7	85.7	7	7	7	1.01805	0.99581	1.0104	0.0258085	-0.00605759	0.0149265	9.5247	11.624	17.563	13	12	12	3148100000	1648300000	1499800000	3464900000	1877500000	1587300000	3275600000	1774800000	1500700000	73	73	73	7	7	6
447	Tb927.10.11310	Tb927.10.11310	IFT57/55	Tb927.10.11310 | organism=Trypanosoma_brucei_TREU927 | product=intraflagellar transport protein IFT55/IFT57, putative (IFT57/55) | location=Tb927_10_v5.1:2761335-2762576(+) | length=413 | sequence_SO=chromosome | SO=protein_coding	26.4	46.366	0	149.97	-0.0150674	0.774878	0.00453673	0.932763	-0.00659808	0.944923	0.0637414	0.259243	22.3	21.1	19.1	6	7	6	0.928333	1.0223	1.0212	-0.107286	0.0318186	0.0302654	14.595	13.398	7.9129	8	9	8	217120000	108440000	108680000	214720000	106470000	108260000	213910000	104060000	109850000	21.1	21.1	21.1	6	6	6
448	Tb927.10.11330	Tb927.10.11330		Tb927.10.11330 | organism=Trypanosoma_brucei_TREU927 | product=hypothetical protein, conserved | location=Tb927_10_v5.1:2764817-2765503(+) | length=228 | sequence_SO=chromosome | SO=protein_coding	11.4	25.083	0	5.1468	-1.35743	0.0919866	-0.0637889	0.885876					9.2	11.4	11.4	1	1	1	0.721033	0.28992	0.28437	-0.471864	-1.78627	-1.81416				1	1	1	3105300	1071100	2034100	5575100	3658700	1916400	7835400	5688200	2147200	9.2	9.2	9.2	1	1	1
449	Tb927.10.11340;Tb11.v5.0604	Tb927.10.11340;Tb11.v5.0604		Tb927.10.11340 | organism=Trypanosoma_brucei_TREU927 | product=hypothetical protein, conserved | location=Tb927_10_v5.1:2765916-2770076(+) | length=1386 | sequence_SO=chromosome | SO=protein_coding;Tb11.v5.0604 | organism=Trypanosoma_brucei_TREU927 | produ	3.3	155.73	0	9.7943			0.141196	0.0236826	-0.117852	0.533399			1.1	0	0	1	0	0	0.943129			-0.0844725						1	0	0	9567400	2362800	7204600	0	0	0	0	0	0	2.5	2.5	2.8	3	3	3
450	Tb927.10.11350	Tb927.10.11350		Tb927.10.11350 | organism=Trypanosoma_brucei_TREU927 | product=hypothetical protein, conserved | location=Tb927_10_v5.1:2771516-2771917(+) | length=133 | sequence_SO=chromosome | SO=protein_coding	31.6	16.667	0	14.397	0.0109112	0.900369	0.0501381	0.743402	-0.0680568	0.572696	0.181003	0.132229	22.6	31.6	31.6	2	3	3	0.905551	1.0657	1.06	-0.143132	0.0918014	0.0840643	14.707	15.455	24.427	3	3	3	29454000	13964000	15490000	42030000	20929000	21101000	56744000	27535000	29209000	31.6	23.3	23.3	3	2	2
451	Tb927.10.11370	Tb927.10.11370		Tb927.10.11370 | organism=Trypanosoma_brucei_TREU927 | product=hypothetical protein, conserved | location=Tb927_10_v5.1:2775042-2775482(+) | length=146 | sequence_SO=chromosome | SO=protein_coding	13.7	17.772	0	5.5047			0.018816	0.95172					13.7	0	0	2	0	0	0.850702			-0.233275			1.3579			2	0	0	25920000	12236000	13683000	0	0	0	0	0	0	13.7	13.7	13.7	2	2	1
452	Tb927.10.11380	Tb927.10.11380		Tb927.10.11380 | organism=Trypanosoma_brucei_TREU927 | product=hypothetical protein, conserved | location=Tb927_10_v5.1:2775826-2776998(+) | length=390 | sequence_SO=chromosome | SO=protein_coding	27.7	44.731	0	69.558	-0.0522642	0.283235	-0.133674	0.0230335	-0.121088	0.0458368	-0.177433	0.283666	22.6	24.6	24.6	6	7	7	0.923532	0.96473	1.0068	-0.114767	-0.0518029	0.00977712	7.3754	9.2929	13.502	8	10	9	187330000	86637000	100690000	132920000	74460000	58457000	140150000	72404000	67744000	20	22.3	19.2	5	6	5
453	Tb927.10.11390	Tb927.10.11390		Tb927.10.11390 | organism=Trypanosoma_brucei_TREU927 | product=60S ribosomal protein L6, putative | location=Tb927_10_v5.1:2777404-2777982(+) | length=192 | sequence_SO=chromosome | SO=protein_coding	51	21.185	0	323.31	-0.0342637	0.121193	0.0655557	0.14372	-0.0115972	0.507164	0.161077	0.00567249	42.2	51	50.5	12	14	14	0.974944	0.96207	0.99282	-0.0366088	-0.0557862	-0.0103959	12.342	16.051	33.344	20	27	26	5373600000	2793600000	2580000000	5084500000	2707800000	2376700000	5596300000	3025200000	2571100000	37.5	42.2	48.4	10	12	15
454	Tb927.10.11420	Tb927.10.11420		Tb927.10.11420 | organism=Trypanosoma_brucei_TREU927 | product=hypothetical protein, conserved | location=Tb927_10_v5.1:2781585-2783765(+) | length=726 | sequence_SO=chromosome | SO=protein_coding	1.7	80.889	0.005594	2.3385									0	0	0	0	0	0										0	0	0	0	0	0	0	0	0	0	0	0	0	0	0	0	0	0
455	Tb927.10.11510	Tb927.10.11510		Tb927.10.11510 | organism=Trypanosoma_brucei_TREU927 | product=hypothetical protein, conserved | location=Tb927_10_v5.1:2808278-2809348(+) | length=356 | sequence_SO=chromosome | SO=protein_coding	9.3	39.167	0	22.02	-0.00385628	0.914273	0.0237943	0.858898			0.291064	0.0727982	9.3	4.2	4.2	2	1	1	0.962279	1.038	0.99316	-0.0554733	0.0538064	-0.00990194	3.9106			3	1	1	14698000	7669100	7029300	16115000	8402800	7712000	16041000	8619100	7421700	9.3	9.3	4.2	2	2	1
456	Tb927.10.11520	Tb927.10.11520	TIM13	Tb927.10.11520 | organism=Trypanosoma_brucei_TREU927 | product=hypothetical protein, conserved | location=Tb927_10_v5.1:2810810-2811163(+) | length=117 | sequence_SO=chromosome | SO=protein_coding	51.3	13.421	0	40.96	0.189706	0.15135	0.02634	0.000838988			-0.0118885	0.962139	10.3	29.1	34.2	1	3	3	1.20158	1.0159	1.2154	0.264928	0.0227584	0.281431		17.281	13.966	1	3	2	15479000	9422400	6056300	60150000	30365000	29786000	46214000	24215000	21999000	20.5	20.5	17.1	2	2	3
457	Tb927.10.11530	Tb927.10.11530		Tb927.10.11530 | organism=Trypanosoma_brucei_TREU927 | product=hypothetical protein, conserved | location=Tb927_10_v5.1:2811743-2812048(+) | length=101 | sequence_SO=chromosome | SO=protein_coding	70.3	11.032	0	21.406	-0.158367	0.116989	0.089886	0.303515	0.02807	0.775289	0.372008	0.322213	51.5	42.6	51.5	3	2	3	0.95048	0.82759	0.91458	-0.0732718	-0.273012	-0.128819	18.056	43.257	49.962	2	2	3	171510000	87806000	83708000	148910000	87269000	61646000	329720000	218180000	111540000	53.5	53.5	42.6	3	3	2
458	Tb927.9.6070;Tb927.10.11540	Tb927.9.6070;Tb927.10.11540	RPS3	Tb927.9.6070 | organism=Trypanosoma_brucei_TREU927 | product=40S ribosomal protein S3, putative (RPS3) | location=Tb927_09_v5.1:1008372-1009016(+) | length=214 | sequence_SO=chromosome | SO=protein_coding;Tb927.10.11540 | organism=Trypanosoma_brucei_TREU92	56.5	24.216	0	104.05	-0.0688832	0.0681739	0.0870836	0.0358501	0.00755645	0.351538	0.165063	0.000724742	41.1	53.3	52.8	10	13	12	0.978474	0.94437	0.93778	-0.0313952	-0.0825759	-0.0926786	5.3221	10.183	9.8676	24	22	24	4273700000	2137000000	2136800000	4430200000	2361000000	2069200000	5024800000	2728100000	2296700000	53.3	53.3	52.8	13	12	11
459	Tb927.10.11570	Tb927.10.11570		Tb927.10.11570 | organism=Trypanosoma_brucei_TREU927 | product=hypothetical protein, conserved | location=Tb927_10_v5.1:2818339-2820498(+) | length=719 | sequence_SO=chromosome | SO=protein_coding	5.1	78.596	0.00057921	3.5955									0	5.1	5.1	0	2	2		1.2461	0.97156		0.31742	-0.041625		19.406	14.093	0	2	2	0	0	0	27364000	13481000	13884000	23197000	12117000	11080000	0	0	5.1	0	0	2
460	Tb927.10.11590	Tb927.10.11590		Tb927.10.11590 | organism=Trypanosoma_brucei_TREU927 | product=nicotinate phosphoribosyltransferase, putative | location=Tb927_10_v5.1:2827191-2828477(+) | length=428 | sequence_SO=chromosome | SO=protein_coding	7.7	48.917	0.0048103	2.4035									0	0	5.8	0	0	2			1.2681			0.342669			25.518	0	0	2	0	0	0	0	0	0	18164000	7544500	10620000	0	0	0	0	0	0
461	Tb927.10.11600	Tb927.10.11600		Tb927.10.11600 | organism=Trypanosoma_brucei_TREU927 | product=hypothetical protein, conserved | location=Tb927_10_v5.1:2830097-2831896(+) | length=599 | sequence_SO=chromosome | SO=protein_coding	4.3	66.002	0.00057554	3.4796			0.485582	0.615504					0	0	2.2	0	0	1			3.2072			1.68131				0	0	1	0	0	0	0	0	0	33337000	6901900	26435000	2.2	2.2	2.2	1	1	1
462	Tb927.10.11610	Tb927.10.11610		Tb927.10.11610 | organism=Trypanosoma_brucei_TREU927 | product=hypothetical protein, conserved | location=Tb927_10_v5.1:2833067-2833483(+) | length=138 | sequence_SO=chromosome | SO=protein_coding	12.3	15.824	0	32.762	-0.126449	0.0639527	0.0384112	0.346927					12.3	12.3	12.3	1	1	1	0.959693	0.89279	0.89727	-0.0593553	-0.163607	-0.156386				1	1	1	9846900	5235600	4611300	7306300	4119300	3187000	8723400	4964600	3758800	12.3	12.3	12.3	1	1	1
463	Tb927.10.11630	Tb927.10.11630		Tb927.10.11630 | organism=Trypanosoma_brucei_TREU927 | product=hypothetical protein, conserved | location=Tb927_10_v5.1:2838545-2840449(+) | length=634 | sequence_SO=chromosome | SO=protein_coding	7.6	68.402	0	5.6111	-0.250082	0.123356	0.23215	0.695505	0.0363691	0.78796	-0.495672	0.0132911	7.6	4.1	4.1	2	1	1	0.856751	0.93489	0.74223	-0.223052	-0.0971315	-0.430062	3.6334			2	1	1	10391000	4766200	5625300	9188100	5059500	4128700	8528100	4785900	3742200	7.6	7.6	4.1	2	2	1
464	Tb927.10.11660	Tb927.10.11660		Tb927.10.11660 | organism=Trypanosoma_brucei_TREU927 | product=hypothetical protein, conserved | location=Tb927_10_v5.1:2850176-2851378(+) | length=400 | sequence_SO=chromosome | SO=protein_coding	9.5	44.436	0	21.566			-0.0280215	0.661191	0.0794607	0.389171			0	7.5	7.5	0	2	2		1.0021	1.1383		0.00302648	0.186881		22.576	9.0493	0	2	2	0	0	0	23743000	13249000	10494000	23788000	11961000	11827000	5.8	3.8	7.5	2	1	2
465	Tb927.10.11690	Tb927.10.11690		Tb927.10.11690 | organism=Trypanosoma_brucei_TREU927 | product=hypothetical protein, conserved | location=Tb927_10_v5.1:2857193-2858647(+) | length=484 | sequence_SO=chromosome | SO=protein_coding	11	53.584	0	5.3945							0.342533	0.0902166	0	0	2.1	0	0	1			1.3484			0.431249				0	0	1	0	0	0	0	0	0	6621000	3900000	2721000	2.1	0	2.1	1	0	1
466	Tb927.10.1170;Tb11.0560;Tb11.v5.0858	Tb927.10.1170;Tb11.0560	IFT172	Tb927.10.1170 | organism=Trypanosoma_brucei_TREU927 | product=intraflagellar transport protein IFT172, putative (IFT172) | location=Tb927_10_v5.1:311528-316771(-) | length=1747 | sequence_SO=chromosome | SO=protein_coding;Tb11.0560 | organism=Trypanosoma_b	29.1	196.6	0	235.7	0.0181019	0.592448	0.0408083	0.0128385	-0.0370178	0.0738112	0.0465307	0.268487	19	17.1	21.3	24	24	29	0.974374	1.0412	1.0235	-0.0374525	0.0582472	0.0335111	12.752	31.718	11.957	27	26	31	767640000	383220000	384420000	600830000	310710000	290110000	812220000	463700000	348520000	18.4	16.9	19	24	22	24
467	Tb927.10.11700	Tb927.10.11700		Tb927.10.11700 | organism=Trypanosoma_brucei_TREU927 | product=guanylate kinase, putative | location=Tb927_10_v5.1:2859201-2859737(+) | length=178 | sequence_SO=chromosome | SO=protein_coding	21.3	20.106	0	11.473	-0.0300516	0.365628	-0.00248329	0.888525	-0.0372202	0.195	-0.0781366	0.00641138	21.3	21.3	21.3	4	4	4	0.975324	0.95158	1.0122	-0.0360461	-0.0716031	0.0174944	10.271	8.9509	5.3144	5	5	5	456580000	219610000	236970000	393880000	210030000	183850000	460910000	242280000	218630000	21.3	21.3	21.3	4	4	4
468	Tb927.10.11760	Tb927.10.11760	PUF6	Tb927.10.11760 | organism=Trypanosoma_brucei_TREU927 | product=pumilio/PUF RNA binding protein 6 (PUF6) | location=Tb927_10_v5.1:2869425-2871956(+) | length=843 | sequence_SO=chromosome | SO=protein_coding	32.9	93.062	0	323.31	0.0267537	0.41196	0.0184538	0.585945	-0.0526111	0.190275	-0.0752382	0.17986	26.8	31.2	28.5	16	19	17	0.984543	1.0258	1.0468	-0.0224743	0.0367495	0.0659858	7.9891	12.864	23.118	22	25	23	855040000	430930000	424120000	1031000000	494020000	536990000	883380000	416480000	466900000	27.9	27.9	31.2	16	16	17
469	Tb927.10.11770	Tb927.10.11770	SDH4	Tb927.10.11770 | organism=Trypanosoma_brucei_TREU927 | product=hypothetical protein, conserved | location=Tb927_10_v5.1:2877260-2877649(+) | length=129 | sequence_SO=chromosome | SO=protein_coding	10.1	14.109	0	4.9569									0	0	0	0	0	0										0	0	0	0	0	0	0	0	0	0	0	0	0	0	0	0	0	0
470	Tb927.10.11780	Tb927.10.11780		Tb927.10.11780 | organism=Trypanosoma_brucei_TREU927 | product=hypothetical protein, conserved | location=Tb927_10_v5.1:2878763-2882254(+) | length=1163 | sequence_SO=chromosome | SO=protein_coding	4.3	131.27	0.0027293	2.6813			0.0358535	0.834965					1.5	0	0	1	0	0	1.81841			0.86268						1	0	0	3785300	2449400	1335800	0	0	0	0	0	0	1.3	1.3	2.8	1	1	2
471	Tb927.10.11800	Tb927.10.11800		Tb927.10.11800 | organism=Trypanosoma_brucei_TREU927 | product=33 kDa inner dynein arm light chain, axonemal, putative,dynein light chain, putative | location=Tb927_10_v5.1:2883245-2884366(+) | length=373 | sequence_SO=chromosome | SO=protein_coding	7.2	42.092	0	11.045									7.2	0	3.2	2	0	1	0.877424			-0.188654			0.69129			2	0	0	15893000	8070200	7822500	0	0	0	0	0	0	4	4	7.2	1	1	2
472	Tb927.10.11840	Tb927.10.11840	TZP50	Tb927.10.11840 | organism=Trypanosoma_brucei_TREU927 | product=hypothetical protein | location=Tb927_10_v5.1:2890931-2892292(+) | length=453 | sequence_SO=chromosome | SO=protein_coding	6.2	50.308	0	4.5237									0	6.2	3.1	0	1	1		0.89221	0.81407		-0.164545	-0.296775				0	1	1	0	0	0	8715700	4938800	3776900	10593000	5904100	4689400	3.1	3.1	3.1	0	0	0
473	Tb927.10.11870	Tb927.10.11870	GRBC5	Tb927.10.11870 | organism=Trypanosoma_brucei_TREU927 | product=mitochondrial RNA binding protein (MRB11870) | location=Tb927_10_v5.1:2898295-2899227(+) | length=310 | sequence_SO=chromosome | SO=protein_coding	39	34.683	0	110.38	0.0141254	0.616851	0.0540708	0.643389	-0.00771069	0.893539	0.143743	0.213252	31.9	39	36.5	6	8	7	0.994036	0.99223	1.0441	-0.00863031	-0.0112535	0.0622599	6.2949	25.924	20.064	6	9	8	128460000	63358000	65103000	147250000	74345000	72909000	149490000	77280000	72206000	28.1	32.6	25.5	6	6	5
474	Tb927.10.11900	Tb927.10.11900	MIC20	Tb927.10.11900 | organism=Trypanosoma_brucei_TREU927 | product=hypothetical protein, conserved | location=Tb927_10_v5.1:2904292-2904795(+) | length=167 | sequence_SO=chromosome | SO=protein_coding	29.3	19.531	0.00029386	3.8193	-0.0405045	0.404613	0.00839063	0.843351					16.2	21	21	2	3	3	0.928419	1.0187	0.97192	-0.107152	0.0267293	-0.0410905	33.717	7.2107	6.067	2	3	3	22353000	9326300	13027000	46301000	22955000	23346000	42844000	25452000	17392000	13.2	13.2	13.2	2	2	2
475	Tb927.10.11930	Tb927.10.11930		Tb927.10.11930 | organism=Trypanosoma_brucei_TREU927 | product=beta-D-hydroxybutyrate dehydrogenase | location=Tb927_10_v5.1:2907661-2908443(+) | length=260 | sequence_SO=chromosome | SO=protein_coding	48.5	27.645	0	56.498	0.0551705	0.273456	-0.0834233	0.00206512	-0.0201058	0.648441	-0.255496	0.0372379	42.3	33.8	33.8	8	6	6	1.0273	1.0007	1.091	0.0388509	0.00100953	0.125651	7.925	12.869	4.4417	10	8	8	376130000	193440000	182680000	325910000	170090000	155820000	370300000	185990000	184310000	48.5	48.5	30.4	9	8	7
476	Tb927.10.11970	Tb927.10.11970	GlnAT	Tb927.10.11970 | organism=Trypanosoma_brucei_TREU927 | product=glutamine aminotransferase (GlnAT) (GlnAT) | location=Tb927_10_v5.1:2914957-2916246(+) | length=429 | sequence_SO=chromosome | SO=protein_coding	40.6	48.334	0	274.49	-0.0174925	0.369781	-0.0233462	0.286825	0.050808	0.109324	0.016963	0.785586	38.7	40.6	40.6	12	13	13	0.991375	1.0042	0.9686	-0.0124972	0.00604663	-0.0460271	15.35	27.447	18.714	14	19	17	1363400000	683110000	680260000	1201600000	634310000	567260000	1519100000	809560000	709550000	35.9	35.9	36.1	11	10	11
477	Tb927.10.11990	Tb927.10.11990		Tb927.10.11990 | organism=Trypanosoma_brucei_TREU927 | product=RNA-binding protein | location=Tb927_10_v5.1:2918711-2919358(+) | length=215 | sequence_SO=chromosome | SO=protein_coding	32.1	23.952	0	21.746	-0.0924571	0.221883	0.00276302	0.968695	-0.251819	0.0734645	-0.238717	0.0954616	19.5	19.5	19.5	3	3	3	0.915667	0.89411	1.0078	-0.127105	-0.161476	0.0112094	13.819	25.249	38.202	3	3	3	75007000	36255000	38752000	68760000	35401000	33359000	91227000	50932000	40295000	27	27	17.7	5	4	3
478	Tb927.10.12000	Tb927.10.12000		Tb927.10.12000 | organism=Trypanosoma_brucei_TREU927 | product=iron-sulfur cluster assembly protein, putative | location=Tb927_10_v5.1:2919886-2920185(+) | length=99 | sequence_SO=chromosome | SO=protein_coding	21.2	11.772	0.0005729	3.4046	-0.186296	0.215912	-0.138725	0.139529					21.2	13.1	13.1	2	1	1	0.90465	0.76625	0.97928	-0.144569	-0.384113	-0.0302067	10.773			2	1	1	49147000	25453000	23694000	24571000	14510000	10061000	21172000	11614000	9557900	13.1	13.1	13.1	1	1	1
479	Tb927.10.12030	Tb927.10.12030		Tb927.10.12030 | organism=Trypanosoma_brucei_TREU927 | product=hypothetical protein, conserved | location=Tb927_10_v5.1:2923512-2924264(+) | length=250 | sequence_SO=chromosome | SO=protein_coding	10.8	27.19	0	15.383	0.055176	0.0884524	-0.122598	0.127557	-0.384127	0.103423			10.8	4.8	4.8	3	1	1	1.05532	1.0478	1.0143	0.0776803	0.0673634	0.0204844	8.9335			5	1	1	48514000	25376000	23138000	24871000	11796000	13076000	34861000	17799000	17062000	10.8	10.8	4.8	3	3	1
480	Tb927.10.12050	Tb927.10.12050		Tb927.10.12050 | organism=Trypanosoma_brucei_TREU927 | product=hypothetical protein, conserved | location=Tb927_10_v5.1:2931995-2932864(+) | length=289 | sequence_SO=chromosome | SO=protein_coding	14.2	33.571	0	43.882							-0.0263257	0.917274	0	5.2	5.2	0	1	1		0.84309	0.84604		-0.246241	-0.241202				0	1	1	0	0	0	6907300	4327100	2580100	10041000	6249100	3791600	14.2	5.2	0	2	1	0
481	Tb927.10.12090	Tb927.10.12090	RBP7A	Tb927.10.12090 | organism=Trypanosoma_brucei_TREU927 | product=RNA-binding protein, putative (RBP7A) | location=Tb927_10_v5.1:2945000-2945350(+) | length=116 | sequence_SO=chromosome | SO=protein_coding	40.5	13.272	0	9.0786	-0.119178	0.295908	-0.0683567	0.0409623	-0.0593425	0.448427	0.0814778	0.101087	19.8	40.5	40.5	2	3	3	0.820479	0.9962	0.9549	-0.285461	-0.00549268	-0.0665784	23.789	18.368	14.563	2	3	3	57805000	23480000	34325000	63566000	33547000	30019000	65507000	33915000	31592000	19.8	19.8	19.8	2	2	2
482	Tb927.10.1210;Tb11.v5.0486	Tb927.10.1210		Tb927.10.1210 | organism=Trypanosoma_brucei_TREU927 | product=katanin, putative | location=Tb927_10_v5.1:324766-326808(-) | length=680 | sequence_SO=chromosome | SO=protein_coding	29.1	75.358	0	80.241	0.0677417	0.00252435	0.0922892	0.317031	-0.0539426	0.652494			13.8	9.4	9.4	5	4	4	1.05294	1.0465	1.0448	0.0744259	0.0655723	0.0632268	28.417	18.812	12.509	5	4	3	52768000	25489000	27279000	102830000	54881000	47945000	100010000	45768000	54246000	15.7	9.3	12.2	7	4	6
483	Tb927.10.12110	Tb927.10.12110		Tb927.10.12110 | organism=Trypanosoma_brucei_TREU927 | product=hypothetical protein, conserved | location=Tb927_10_v5.1:2947190-2947543(+) | length=117 | sequence_SO=chromosome | SO=protein_coding	23.1	13.003	0.007081	2.1362									0	0	0	0	0	0										0	0	0	0	0	0	0	0	0	0	0	0	10.3	0	10.3	1	0	1
484	Tb927.10.12130	Tb927.10.12130	TZP88	Tb927.10.12130 | organism=Trypanosoma_brucei_TREU927 | product=hypothetical protein, conserved | location=Tb927_10_v5.1:2956367-2958718(+) | length=783 | sequence_SO=chromosome | SO=protein_coding	17	87.529	0	83.273	0.0187123	0.930222	-0.347691	0.14077	-0.227354	0.0486262			7.4	8.9	6.9	3	3	3	1.08059	0.78709	1.2224	0.11182	-0.345399	0.289716	27.925	30.521	26.489	3	3	3	27365000	14636000	12729000	25223000	12122000	13101000	18953000	8248000	10705000	11.4	14.7	9.6	4	6	3
485	Tb927.10.12180	Tb927.10.12180		Tb927.10.12180 | organism=Trypanosoma_brucei_TREU927 | product=hypothetical protein, conserved | location=Tb927_10_v5.1:2966690-2968798(+) | length=702 | sequence_SO=chromosome | SO=protein_coding	4.4	77.894	0	9.0684	0.0883601	0.265913	0.0134252	0.922916	-0.113084	0.470064	0.00220022	0.951357	1.6	2.8	1.6	1	2	1	1.01127	1.1508	1.0326	0.0161618	0.202637	0.0462815		15.155		1	2	1	14424000	7380000	7043800	21505000	9637300	11868000	16897000	8496100	8400800	2.8	2.8	2.8	2	2	2
486	Tb927.10.12190	Tb927.10.12190		Tb927.10.12190 | organism=Trypanosoma_brucei_TREU927 | product=RAB-interacting protein, putative | location=Tb927_10_v5.1:2969489-2970127(+) | length=212 | sequence_SO=chromosome | SO=protein_coding	7.1	23.819	0.0021876	2.7027	-0.18784	0.24012	-0.0234991	0.800171					7.1	7.1	7.1	1	1	1	0.981932	0.75417	0.91372	-0.0263043	-0.407038	-0.130176				1	1	1	19599000	10354000	9245200	7817200	4364700	3452500	9579500	5267100	4312400	7.1	7.1	7.1	1	1	1
487	Tb927.10.12210	Tb927.10.12210		Tb927.10.12210 | organism=Trypanosoma_brucei_TREU927 | product=ribulose-5-phosphate 3-epimerase, putative | location=Tb927_10_v5.1:2971976-2972716(+) | length=246 | sequence_SO=chromosome | SO=protein_coding	20.7	26.397	0	66.851	-0.0467109	0.536284	-0.00246327	0.956049	0.0136945	0.857164	-0.0100324	0.949328	15.4	15	20.7	3	3	4	1.04344	0.89675	0.96979	0.0613453	-0.157222	-0.0442557	16.525	32.611	13.59	4	3	4	82839000	45401000	37437000	33751000	19783000	13967000	65752000	37116000	28636000	14.6	8.9	8.9	2	1	1
488	Tb927.10.12240	Tb927.10.12240		Tb927.10.12240 | organism=Trypanosoma_brucei_TREU927 | product=short-chain dehydrogenase, putative | location=Tb927_10_v5.1:2976215-2977198(+) | length=327 | sequence_SO=chromosome | SO=protein_coding	36.7	36.075	0	323.31	0.0588518	0.108891	0.072856	0.0465659	0.0741823	0.0499504	0.176293	0.0218549	27.8	30.9	30.9	6	7	7	1.01148	1.0571	1.057	0.0164682	0.0801119	0.0799754	20.701	19.473	1.4222	8	10	10	591190000	305910000	285290000	573340000	280810000	292530000	529280000	269230000	260050000	36.7	30.9	27.8	7	6	5
489	Tb927.10.12260	Tb927.10.12260		Tb927.10.12260 | organism=Trypanosoma_brucei_TREU927 | product=cytosolic nonspecific dipeptidase, putative,peptidase (M20/M25/M40 family), putative | location=Tb927_10_v5.1:2980314-2981741(+) | length=475 | sequence_SO=chromosome | SO=protein_coding	59.4	51.578	0	323.31	-0.00802495	0.301066	-0.130319	0.00648504	0.00146797	0.950607	-0.125297	0.0188474	55.8	49.3	55.6	17	15	15	0.986777	1.0002	0.99643	-0.0192037	0.00028851	-0.00515964	5.197	9.882	5.6554	35	31	29	5424700000	2767100000	2657600000	4646300000	2423100000	2223200000	5424400000	2861900000	2562500000	47.8	55.8	45.5	16	17	14
490	Tb927.10.12290	Tb927.10.12290		Tb927.10.12290 | organism=Trypanosoma_brucei_TREU927 | product=UDP-Gal or UDP-GlcNAc-dependent glycosyltransferase, putative | location=Tb927_10_v5.1:2984647-2985762(-) | length=371 | sequence_SO=chromosome | SO=protein_coding	12.9	43.514	0	9.8961	0.0399962	0.743689	0.20646	0.227905	-0.183744	0.00596681	0.100514	0.555792	7.3	7.3	8.1	2	2	3	0.900739	1.1631	1.0373	-0.15082	0.217975	0.0528332	25.141	4.2504	17.178	2	2	3	42581000	21185000	21396000	21985000	11947000	10037000	33371000	17159000	16212000	7.3	12.1	12.1	2	3	3
491	Tb927.10.1230	Tb927.10.1230	ESP23	Tb927.10.1230 | organism=Trypanosoma_brucei_TREU927 | product=hypothetical protein, conserved | location=Tb927_10_v5.1:333466-334494(-) | length=342 | sequence_SO=chromosome | SO=protein_coding	3.2	37.682	0.0037675	2.5049					-0.841349	0.126348			3.2	0	0	1	0	0	0.923446			-0.1149						1	0	0	13085000	8265600	4819400	0	0	0	0	0	0	0	3.2	0	0	1	0
492	Tb927.10.12330	Tb927.10.12330	ZC3H34	Tb927.10.12330 | organism=Trypanosoma_brucei_TREU927 | product=zinc finger protein family member, putative (ZC3H34) | location=Tb927_10_v5.1:2992296-2992904(-) | length=202 | sequence_SO=chromosome | SO=protein_coding	28.7	22.365	0	36.672	-0.0208443	0.245364	-0.0907809	0.463378	-0.0708835	0.343145	-0.124482	0.379335	21.8	26.2	26.2	5	4	4	0.96918	0.99884	0.98918	-0.0451634	-0.0016745	-0.015695	19.355	8.5036	7.0972	4	5	4	214960000	102510000	112450000	206040000	107960000	98081000	219400000	116320000	103080000	14.4	20.3	26.2	2	4	4
493	Tb927.10.12360	Tb927.10.12360		Tb927.10.12360 | organism=Trypanosoma_brucei_TREU927 | product=hypothetical protein, conserved | location=Tb927_10_v5.1:2998708-2999220(-) | length=170 | sequence_SO=chromosome | SO=protein_coding	44.7	18.601	0	72.492	-0.00878378	0.968019	0.0217143	0.471299	0.251882	0.199403	0.129227	0.624234	44.7	34.7	32.4	4	3	3	1.18078	0.76242	1.0907	0.239736	-0.391342	0.125254	22.702	17.016	9.8039	5	3	4	70208000	35371000	34837000	56328000	29680000	26648000	65758000	33732000	32026000	44.7	34.7	22.4	4	3	2
494	Tb927.10.12370	Tb927.10.12370	GCS	Tb927.10.12370 | organism=Trypanosoma_brucei_TREU927 | product=gamma-glutamylcysteine synthetase (GCS) | location=Tb927_10_v5.1:2999537-3001576(-) | length=679 | sequence_SO=chromosome | SO=protein_coding	21.9	77.467	0	45.885	-0.102078	0.473653	0.100942	0.0361673	-0.083068	0.0940388	-0.0407369	0.534537	15.9	15.5	17.8	6	7	7	0.794849	1.0352	0.98289	-0.331247	0.0499095	-0.0248981	20.032	13.016	16.694	8	9	9	147210000	71662000	75550000	237400000	135710000	101700000	253600000	131590000	122010000	10.6	12.5	12.1	4	5	5
495	Tb927.10.12390	Tb927.10.12390		Tb927.10.12390 | organism=Trypanosoma_brucei_TREU927 | product=hypothetical protein, conserved | location=Tb927_10_v5.1:3004425-3005201(-) | length=258 | sequence_SO=chromosome | SO=protein_coding	19.8	29.658	0	57.659	-0.241752	0.161792	0.0268653	0.7686	-0.0731134	0.498293	-0.107472	0.234029	14	11.2	14	3	2	3	0.83605	0.74455	0.97174	-0.258338	-0.425559	-0.0413577	11.348	56.067	31.954	3	2	3	35358000	16965000	18393000	21090000	10798000	10292000	32885000	18596000	14288000	9.3	9.3	2.7	2	2	1
496	Tb927.10.12400	Tb927.10.12400		Tb927.10.12400 | organism=Trypanosoma_brucei_TREU927 | product=membrane transporter protein, putative | location=Tb927_10_v5.1:3007307-3008755(-) | length=482 | sequence_SO=chromosome | SO=protein_coding	2.1	51.409	0.006067	2.2115									2.1	0	2.1	1	0	1	0.945358		0.28208	-0.0810669		-1.82582				1	0	1	24648000	11947000	12701000	0	0	0	16754000	12091000	4662700	2.1	2.1	0	1	1	0
497	Tb927.10.12410	Tb927.10.12410		Tb927.10.12410 | organism=Trypanosoma_brucei_TREU927 | product=hypothetical protein, conserved | location=Tb927_10_v5.1:3008951-3009637(-) | length=228 | sequence_SO=chromosome | SO=protein_coding	78.5	24.659	0	72.866	-0.0383996	0.245947	-0.0552033	0.187111	-0.0309964	0.755461	-0.0505486	0.260826	68.9	46.9	56.6	9	6	7	0.942685	0.99392	0.98538	-0.0851527	-0.00879836	-0.0212479	10.838	7.6338	9.9282	11	8	9	514300000	262840000	251470000	446810000	238180000	208630000	491040000	251840000	239200000	42.1	58.8	53.9	5	7	7
498	Tb927.10.12430	Tb927.10.12430		Tb927.10.12430 | organism=Trypanosoma_brucei_TREU927 | product=hypothetical protein, conserved | location=Tb927_10_v5.1:3011084-3013033(-) | length=649 | sequence_SO=chromosome | SO=protein_coding	19.4	73.017	0	116.05	-0.0646594	0.417352	-0.0722952	0.375691	-0.0920127	0.207536	-0.0396228	0.149614	12.6	10.3	6.5	5	4	3	1.03619	0.94828	0.88967	0.0512945	-0.076615	-0.168658	9.5383	17.055	2.1136	5	4	3	170320000	88309000	82013000	129890000	68279000	61612000	149790000	84436000	65351000	12.2	7.9	6.5	6	4	3
499	Tb927.10.12440	Tb927.10.12440		Tb927.10.12440 | organism=Trypanosoma_brucei_TREU927 | product=kinesin, putative | location=Tb927_10_v5.1:3013318-3015816(-) | length=832 | sequence_SO=chromosome | SO=protein_coding	2.5	91.286	0.0068259	2.1536									0	0	1.2	0	0	1			2.8972			1.53466				0	0	1	0	0	0	0	0	0	8218400	3403400	4814900	1.2	0	1.2	1	0	1
500	Tb927.10.12470	Tb927.10.12470	FAZ40	Tb927.10.12470 | organism=Trypanosoma_brucei_TREU927 | product=hypothetical protein, conserved | location=Tb927_10_v5.1:3018303-3019886(-) | length=527 | sequence_SO=chromosome | SO=protein_coding	3.2	58.387	0.003504	2.5403					0.08667	0.190334			0	3.2	0	0	1	0		1.0363			0.0514417					0	1	0	0	0	0	15003000	6253000	8749600	0	0	0	3.2	0	3.2	1	0	1
501	Tb927.10.12490	Tb927.10.12490		Tb927.10.12490 | organism=Trypanosoma_brucei_TREU927 | product=kinesin, putative | location=Tb927_10_v5.1:3024666-3028064(-) | length=1132 | sequence_SO=chromosome | SO=protein_coding	5.8	127.09	0	6.5408	-0.16105	0.480478							2.1	2.1	2.1	1	1	1	1.04318	0.99255	0.69095	0.0609841	-0.0107883	-0.533347		16.707		1	2	1	18754000	9891700	8862300	26222000	12441000	13781000	3850500	2587500	1263000	2.1	2.1	0	1	1	0
502	Tb927.10.1250	Tb927.10.1250		Tb927.10.1250 | organism=Trypanosoma_brucei_TREU927 | product=hypothetical protein, conserved | location=Tb927_10_v5.1:335940-336725(-) | length=261 | sequence_SO=chromosome | SO=protein_coding	50.2	29.381	0	205.28	0.0180526	0.375441	0.0846692	0.062956	-0.0507519	0.356275	-0.00380609	0.973468	36.8	36.8	36.4	8	8	8	1.01042	0.99453	1.0332	0.0149514	-0.0079132	0.0471195	17.676	10.734	16.431	9	9	9	251260000	126020000	125230000	208540000	108390000	100150000	232070000	123430000	108640000	42.1	41.8	33.3	9	8	7
503	Tb927.10.12500	Tb927.10.12500		Tb927.10.12500 | organism=Trypanosoma_brucei_TREU927 | product=P-type H -ATPase, putative | location=Tb927_10_v5.1:3027856-3030594(-) | length=912 | sequence_SO=chromosome | SO=protein_coding	47.3	100.23	0	323.31	-0.132508	0.016969	-0.440861	0.0140772	-0.14845	0.0735378	-0.380096	0.0454025	42.8	39.4	41.1	7	6	6	0.929454	0.91592	0.89176	-0.105544	-0.126707	-0.165273	10.825	13.071	10.92	11	10	9	2117300000	985790000	1131500000	1358600000	760390000	598190000	1488500000	815020000	673500000	43.1	42.8	35	8	8	6
504	Tb927.10.12510	Tb927.10.12510		Tb927.10.12510 | organism=Trypanosoma_brucei_TREU927 | product=P-type H -ATPase, putative | location=Tb927_10_v5.1:3034672-3037434(-) | length=920 | sequence_SO=chromosome | SO=protein_coding	41.4	100.63	0	6.672	-0.242212	0.0821955	-0.374261	0.000785178	-0.339594	0.140605			35.9	35.2	35.5	2	2	2	0.93668	0.79841	0.80806	-0.0943712	-0.324798	-0.307466	8.5841	7.1454	4.5035	3	3	3	109640000	53449000	56193000	116420000	82790000	33630000	133720000	92521000	41202000	37.5	35.9	29.6	2	2	1
505	Tb927.10.12540	Tb927.10.12540	NDUFS1	Tb927.10.12540 | organism=Trypanosoma_brucei_TREU927 | product=electron transfer protein, putative,ferredoxin, putative | location=Tb927_10_v5.1:3042688-3043599(-) | length=303 | sequence_SO=chromosome | SO=protein_coding	19.8	33.754	0	13.246	-0.120221	0.329726	-0.400316	0.0788678	-0.0759919	0.67643	0.0812035	0.742269	15.8	14.5	14.5	3	3	3	0.822978	1.0316	0.91734	-0.281075	0.0448837	-0.124472	25.978	11.827	14.533	3	3	4	26623000	12963000	13660000	36426000	20010000	16416000	68647000	38697000	29950000	10.6	5.9	10.6	2	1	2
506	Tb927.10.12590	Tb927.10.12590		Tb927.10.12590 | organism=Trypanosoma_brucei_TREU927 | product=hypothetical protein, conserved | location=Tb927_10_v5.1:3050413-3053214(-) | length=933 | sequence_SO=chromosome | SO=protein_coding	11.4	105.85	0	83.483	0.116088	0.136613	-0.0239387	0.85399	0.0712202	0.340249	-0.000263336	0.997075	9.2	5.7	7.5	5	3	4	1.10055	1.1375	1.0169	0.138219	0.185867	0.0241778	22.688	16.392	20.283	6	3	3	95588000	52370000	43218000	53037000	25405000	27632000	49953000	24943000	25009000	9.6	7.5	11.4	5	4	6
507	Tb927.10.1260	Tb927.10.1260	AspRS-2	Tb927.10.1260 | organism=Trypanosoma_brucei_TREU927 | product=aspartyl-tRNA synthetase, putative | location=Tb927_10_v5.1:337386-339011(-) | length=541 | sequence_SO=chromosome | SO=protein_coding	2.4	60.842	0.0081216	2.1194									0	0	0	0	0	0										0	0	0	0	0	0	0	0	0	0	0	0	0	0	0	0	0	0
508	Tb927.10.12600	Tb927.10.12600	HEN1	Tb927.10.12600 | organism=Trypanosoma_brucei_TREU927 | product=hypothetical protein | location=Tb927_10_v5.1:3054283-3056070(-) | length=595 | sequence_SO=chromosome | SO=protein_coding	4	65.985	0.003245	2.5851									4	0	0	1	0	0	0.987849			-0.0176369						1	0	0	3900000	1858700	2041200	0	0	0	0	0	0	0	0	4	0	0	1
509	Tb927.10.12630	Tb927.10.12630	FAZ34	Tb927.10.12630 | organism=Trypanosoma_brucei_TREU927 | product=hypothetical protein, conserved | location=Tb927_10_v5.1:3061419-3062075(-) | length=218 | sequence_SO=chromosome | SO=protein_coding	18.3	25.138	0	14.976	0.14552	0.831296	0.0211041	0.919282	-0.102848	0.443613			6.4	18.3	12.8	1	3	2	2.47727	0.88728	0.61572	1.30875	-0.172539	-0.699654		19.554	16.904	1	3	2	7694900	5256600	2438300	23843000	12795000	11048000	19684000	9929300	9754400	11.9	5.5	18.3	2	1	3
510	Tb927.10.12660	Tb927.10.12660	PUF2	Tb927.10.12660 | organism=Trypanosoma_brucei_TREU927 | product=pumilio/PUF RNA binding protein 2 (PUF2) | location=Tb927_10_v5.1:3073565-3076108(-) | length=847 | sequence_SO=chromosome | SO=protein_coding	9.9	92.245	0	22.339	-0.0468485	0.509803	-0.0460267	0.812995			-0.220147	0.0553783	7.8	5.8	4.8	5	3	3	0.937471	1.0498	0.92178	-0.0931545	0.0701145	-0.117506	19.33	16.777	12.353	7	4	4	149190000	60618000	88569000	34072000	19198000	14874000	45298000	24736000	20562000	6.3	4.4	3.7	4	3	2
511	Tb927.11.9730;Tb927.10.12680	Tb927.11.9730;Tb927.10.12680		Tb927.11.9730 | organism=Trypanosoma_brucei_TREU927 | product=60S ribosomal protein L34, putative | location=Tb927_11_v5.1:2634550-2635062(-) | length=170 | sequence_SO=chromosome | SO=protein_coding;Tb927.10.12680 | organism=Trypanosoma_brucei_TREU927 | p	18.2	19.336	0	14.073	-0.0149221	0.52228	0.131242	0.0836638	0.151434	0.186755	-0.0158428	0.571952	14.1	18.2	13.5	3	4	3	1.01558	0.98348	0.97061	0.0223024	-0.0240324	-0.0430364	7.3514	17.679	9.695	5	5	4	1035200000	510230000	525010000	1339000000	517710000	821290000	452150000	245880000	206280000	14.1	14.1	18.2	3	3	4
512	Tb927.10.12700	Tb927.10.12700		Tb927.10.12700 | organism=Trypanosoma_brucei_TREU927 | product=pyruvate dehydrogenase E1 alpha subunit, putative | location=Tb927_10_v5.1:3083348-3084484(-) | length=378 | sequence_SO=chromosome | SO=protein_coding	81.5	42.511	0	323.31	0.00478691	0.798233	-0.00492957	0.539355	0.0709659	0.072089	0.0206998	0.351167	68	66.4	62.4	24	22	20	1.00122	1.0243	0.98484	0.00176116	0.0346383	-0.0220387	7.9943	10.553	5.8503	33	31	30	4080600000	2097200000	1983400000	3091300000	1620900000	1470300000	3595100000	1923400000	1671700000	72.2	69.8	53.4	23	22	18
513	Tb927.10.12710	Tb927.10.12710	HSP110	Tb927.10.12710 | organism=Trypanosoma_brucei_TREU927 | product=heat shock protein 110, putative | location=Tb927_10_v5.1:3085110-3087545(-) | length=811 | sequence_SO=chromosome | SO=protein_coding	59.6	90.863	0	323.31	0.0763107	0.0139495	0.370246	0.000216399	0.148615	0.00767583	0.30315	0.00573004	50.1	49.6	50.4	36	37	37	1.06478	1.042	1.0563	0.0905571	0.0593553	0.0790196	9.6387	10.754	8.8944	54	57	59	5993600000	3137100000	2856500000	5721400000	2910400000	2811000000	6296600000	3178000000	3118600000	55.1	56.1	46.1	37	37	33
514	Tb927.10.12740	Tb927.10.12740	ZC3H35	Tb927.10.12740 | organism=Trypanosoma_brucei_TREU927 | product=zinc finger protein family memeber, putative (ZC3H35) | location=Tb927_10_v5.1:3093176-3094600(-) | length=474 | sequence_SO=chromosome | SO=protein_coding	4.6	51.324	0	7.2292									4.6	0	4.6	1	0	1	0.877963		0.80898	-0.187768		-0.305824				1	0	1	11847000	4685100	7162200	0	0	0	8824000	5087300	3736800	0	4.6	4.6	0	1	1
515	Tb927.10.12780	Tb927.10.12780	ZC3H37	Tb927.10.12780 | organism=Trypanosoma_brucei_TREU927 | product=zinc finger protein family member, putative (ZC3H37) | location=Tb927_10_v5.1:3104080-3104940(-) | length=286 | sequence_SO=chromosome | SO=protein_coding	9.8	31.599	0.00056996	3.3364			0.0616787	0.879354					0	9.8	0	0	1	0		0.51809			-0.948725					0	1	0	0	0	0	7506700	5611700	1895000	0	0	0	9.8	9.8	9.8	1	1	1
516	Tb927.10.12810	Tb927.10.12810		Tb927.10.12810 | organism=Trypanosoma_brucei_TREU927 | product=cholinephosphate cytidylyltransferase A, putative | location=Tb927_10_v5.1:3110836-3112356(-) | length=506 | sequence_SO=chromosome | SO=protein_coding	7.5	56.299	0.0098471	1.9875	0.0716774	0.10896	0.541989	0.412405	-0.0295849	0.765539	0.0506622	0.251343	1.6	1.6	1.6	1	1	1	1.08923	1.0329	1.0317	0.123308	0.0467006	0.0450235				1	1	1	14698000	8383200	6314900	9898000	4587200	5310800	11721000	5980300	5740700	5.1	1.6	1.6	2	1	1
517	Tb927.10.12840	Tb927.10.12840	MCP12	Tb927.10.12840 | organism=Trypanosoma_brucei_TREU927 | product=mitochondrial carrier protein (MCP12) | location=Tb927_10_v5.1:3119218-3120132(-) | length=304 | sequence_SO=chromosome | SO=protein_coding	53.6	33.131	0	153.85	0.0417676	0.0547334	0.0199432	0.282518	0.0935565	0.00584058	0.0797631	0.232232	27.6	48.4	53.6	8	14	15	1.01908	1.0435	1.0257	0.0272632	0.0614306	0.0366088	5.6535	39.724	11.765	12	19	21	1714400000	905740000	808630000	2531800000	1332900000	1198900000	2684300000	1374700000	1309600000	43.1	43.1	45.7	11	11	13
518	Tb927.10.12850	Tb927.10.12850	TRF	Tb927.10.12850 | organism=Trypanosoma_brucei_TREU927 | product=ttaggg binding factor | location=Tb927_10_v5.1:3121462-3122610(-) | length=382 | sequence_SO=chromosome | SO=protein_coding	17	41.512	0	9.7872			0.0733524	0.459187	0.109614	0.464269	0.128292	0.231235	3.7	0	4.2	1	0	1	0.898473		1.2126	-0.154454		0.278104				1	0	1	19955000	11171000	8784300	0	0	0	10424000	5958700	4465200	3.4	9.2	13.4	1	2	3
519	Tb927.10.12860	Tb927.10.12860		Tb927.10.12860 | organism=Trypanosoma_brucei_TREU927 | product=hypothetical protein, conserved | location=Tb927_10_v5.1:3123396-3125480(-) | length=694 | sequence_SO=chromosome | SO=protein_coding	7.2	77.741	0	9.418			-0.0973819	0.45811	-0.0504574	0.388115			0	3.7	3.7	0	2	2		0.81985	0.82798		-0.286568	-0.272332		20.681	1.3489	0	2	2	0	0	0	32782000	18884000	13898000	35076000	19623000	15453000	1.4	3.3	3.7	1	2	2
520	Tb927.10.12870	Tb927.10.12870	BBP120	Tb927.10.12870 | organism=Trypanosoma_brucei_TREU927 | product=hypothetical protein, conserved | location=Tb927_10_v5.1:3125652-3128915(-) | length=1087 | sequence_SO=chromosome | SO=protein_coding	1.4	118.83	0.00057339	3.413									1.4	1.4	0	1	1	0	1.26105	0.59026		0.334625	-0.760578					1	1	0	8104000	4005100	4098900	9283300	6338200	2945100	0	0	0	1.4	1.4	0	1	1	0
521	Tb927.10.12890	Tb927.10.12890	ProRS	Tb927.10.12890 | organism=Trypanosoma_brucei_TREU927 | product=bifunctional aminoacyl-tRNA synthetase, putative | location=Tb927_10_v5.1:3132295-3134721(-) | length=808 | sequence_SO=chromosome | SO=protein_coding	52.1	90.96	0	323.31	-0.0424376	0.0516383	0.0188668	0.381699	-0.0263286	0.234697	0.00220284	0.951177	37.5	40.5	48	22	22	27	0.98174	0.95858	0.97286	-0.0265876	-0.0610293	-0.0396959	12.876	13.789	24.794	31	34	41	2971200000	1464800000	1506400000	2360700000	1253300000	1107400000	3155900000	1626700000	1529200000	43.1	38.4	40.1	24	21	22
522	Tb927.10.12930	Tb927.10.12930		Tb927.10.12930 | organism=Trypanosoma_brucei_TREU927 | product=hypothetical protein, conserved | location=Tb927_10_v5.1:3142917-3143540(-) | length=207 | sequence_SO=chromosome | SO=protein_coding	24.2	23.985	0	6.8921	0.14003	0.519696	-0.063649	0.64431	0.208062	0.0743996	0.0271798	0.783015	11.1	24.2	19.3	2	3	2	1.41519	0.95959	0.98528	0.500994	-0.05951	-0.0213943	50.29	37.176	5.6868	2	3	2	69116000	41626000	27489000	73701000	43282000	30419000	54999000	26668000	28332000	19.3	24.2	24.2	2	3	3
523	Tb927.10.12940	Tb927.10.12940		Tb927.10.12940 | organism=Trypanosoma_brucei_TREU927 | product=predicted zinc finger protein | location=Tb927_10_v5.1:3145041-3146015(-) | length=324 | sequence_SO=chromosome | SO=protein_coding	12	34.477	0.00029842	4.0271									5.6	5.6	5.6	1	1	1										0	0	0	0	0	0	0	0	0	0	0	0	5.6	5.6	12	1	1	3
524	Tb927.10.12960	Tb927.10.12960	RAB5A	Tb927.10.12960 | organism=Trypanosoma_brucei_TREU927 | product=ras-related protein rab-5,small GTPase, putative (RAB5A) | location=Tb927_10_v5.1:3150211-3150903(-) | length=230 | sequence_SO=chromosome | SO=protein_coding	24.8	24.484	0	9.8214	-0.109402	0.0683745	0.232764	0.306105					11.7	9.6	11.7	2	2	2	0.933968	0.89116	0.957	-0.0985543	-0.166244	-0.0634092	1.203	9.9919	5.2408	2	2	2	37079000	16300000	20779000	79229000	43316000	35913000	49246000	26093000	23152000	9.6	9.6	4.8	2	2	1
525	Tb927.10.12970	Tb927.10.12970		Tb927.10.12970 | organism=Trypanosoma_brucei_TREU927 | product=hypothetical protein, conserved | location=Tb927_10_v5.1:3151300-3152211(-) | length=303 | sequence_SO=chromosome | SO=protein_coding	4.6	33.08	0	16.875	-0.259186	0.2403	0.131038	0.243659			0.197649	0.0617418	4.6	4.6	4.6	1	1	1	0.971062	0.67643	0.8881	-0.0423642	-0.563987	-0.171206				1	1	1	24822000	11783000	13039000	21756000	13046000	8709800	22460000	12219000	10241000	4.6	4.6	4.6	1	1	1
526	Tb927.10.12980	Tb927.10.12980		Tb927.10.12980 | organism=Trypanosoma_brucei_TREU927 | product=methyltransferase, putative,member of the NOL1/NOP2/sun family of proteins | location=Tb927_10_v5.1:3152793-3155213(-) | length=806 | sequence_SO=chromosome | SO=protein_coding	9.2	88.799	0	8.0938	-0.579486	0.33166							3.3	1.4	1.4	2	1	1	0.983574	0.35756	0.85215	-0.023894	-1.48374	-0.230821	8.5917			2	1	1	19177000	9446400	9730900	5389700	4071900	1317800	5002700	2376500	2626200	0	4.5	6.1	0	2	3
527	Tb927.10.12990	Tb927.10.12990		Tb927.10.12990 | organism=Trypanosoma_brucei_TREU927 | product=predicted ankyrin repeat family protein | location=Tb927_10_v5.1:3155415-3156305(-) | length=296 | sequence_SO=chromosome | SO=protein_coding	12.2	32.826	0	7.64									0	7.4	7.4	0	1	1		1.147	1.2614		0.197865	0.335026				0	1	1	0	0	0	10015000	3933400	6081200	12035000	5473300	6561500	4.7	0	0	1	0	0
528	Tb927.10.13000	Tb927.10.13000	PDEA	Tb927.10.13000 | organism=Trypanosoma_brucei_TREU927 | product=cAMP phosphodiesterase A, putative (PDEA) | location=Tb927_10_v5.1:3156698-3158560(-) | length=620 | sequence_SO=chromosome | SO=protein_coding	11.9	70.451	0	17.812	-0.0233216	0.809692	-0.284519	0.286508	0.192193	0.503139			8.4	4.7	6.8	4	2	3	1.0819	0.88315	0.99705	0.113567	-0.17927	-0.00426224	28.651	44.998	52.319	5	2	5	58342000	27037000	31305000	26992000	15699000	11293000	87789000	42120000	45669000	6.5	6.8	6.5	3	3	3
529	Tb927.10.13020	Tb927.10.13020		Tb927.10.13020 | organism=Trypanosoma_brucei_TREU927 | product=vacuolar protein sorting complex subunit, putative,Vps16, putative | location=Tb927_10_v5.1:3162122-3164869(-) | length=915 | sequence_SO=chromosome | SO=protein_coding	6.6	102.69	0	6.8682			0.246473	0.200728			-0.0617787	0.581919	5.2	0	0	3	0	0	1.034			0.0482332			31.056			4	0	0	43720000	21405000	22315000	0	0	0	0	0	0	1.3	2.1	2.1	1	1	1
530	Tb927.10.13040;Tb11.v5.0484;Tb927.4.3880	Tb927.10.13040;Tb11.v5.0484;Tb927.4.3880	ACP4	Tb927.10.13040 | organism=Trypanosoma_brucei_TREU927 | product=receptor-type adenylate cyclase GRESAG 4, putative,ESAG 4 (expression site-associated gene 4) protein, putative | location=Tb927_10_v5.1:3172254-3175883(+) | length=1209 | sequence_SO=chromosom	4.5	133.33	0	116.12	0.345478	0.207003	0.233395	0.220988	-0.0438726	0.861347	0.209074	0.527198	3.4	1.6	2.5	1	1	1	1.16833	1.0705	1.64	0.224452	0.0982848	0.713696				1	1	1	11755000	5905000	5849900	12110000	7221800	4888400	8905300	4353100	4552100	2.5	2.5	2.5	1	1	1
531	Tb927.10.1310	Tb927.10.1310		Tb927.10.1310 | organism=Trypanosoma_brucei_TREU927 | product=hypothetical protein, conserved | location=Tb927_10_v5.1:346938-349772(-) | length=944 | sequence_SO=chromosome | SO=protein_coding	10.1	102.74	0	11.118	0.0153631	0.733084	-0.193095	0.393604	0.500913	0.38674	0.0529514	0.57799	4.6	3.8	2.5	3	3	2	1.04503	0.95771	1.0316	0.0635449	-0.0623392	0.0448837	16.387	16.316	3.6457	3	3	3	334190000	168460000	165730000	372440000	193720000	178730000	854610000	440660000	413950000	7.5	3.4	6	4	2	4
532	Tb927.10.13110	Tb927.10.13110	LC7	Tb927.10.13110 | organism=Trypanosoma_brucei_TREU927 | product=dynein light chain, putative,dynein light chain 2B, cytoplasmic, putative,predicted dynein modulator,roadblock/LC7 family member | location=Tb927_10_v5.1:3191542-3191898(-) | length=118 | seque	12.7	12.826	0	19.055	0.045799	0.450314	0.0218806	0.296368	0.0489478	0.0330741	0.0865179	0.0525454	12.7	12.7	12.7	1	1	1	0.974374	1.0295	1.0965	-0.0374525	0.0419438	0.132906				1	1	1	106550000	54325000	52228000	114260000	59624000	54641000	106840000	52203000	54640000	12.7	12.7	12.7	1	1	1
533	Tb927.10.13130	Tb927.10.13130	UGP	Tb927.10.13130 | organism=Trypanosoma_brucei_TREU927 | product=UTP-glucose-1-phosphate uridylyltransferase | location=Tb927_10_v5.1:3194106-3195563(-) | length=485 | sequence_SO=chromosome | SO=protein_coding	21.4	54.506	0	75.014	-0.109968	0.322465	-0.0616829	0.553658	0.0831914	0.303413	0.00487457	0.985409	11.1	17.3	17.1	4	6	6	1.02303	0.93083	0.83547	0.0328462	-0.10341	-0.25934	2.7359	9.2986	10.498	4	7	8	138520000	70002000	68513000	120400000	64484000	55917000	158000000	89090000	68908000	17.3	7.4	7.4	6	3	3
534	Tb927.10.13150	Tb927.10.13150		Tb927.10.13150 | organism=Trypanosoma_brucei_TREU927 | product=hypothetical protein, conserved | location=Tb927_10_v5.1:3197433-3199991(-) | length=852 | sequence_SO=chromosome | SO=protein_coding	1.9	96.38	0.00029283	3.772									1.9	0	0	1	0	0	1.3549			0.43819						1	0	0	1050500	593700	456760	0	0	0	0	0	0	1.9	0	0	1	0	0
535	Tb927.10.13180	Tb927.10.13180		Tb927.10.13180 | organism=Trypanosoma_brucei_TREU927 | product=hypothetical protein, conserved | location=Tb927_10_v5.1:3204434-3208144(-) | length=1236 | sequence_SO=chromosome | SO=protein_coding	18.8	136.67	0	288.59	0.0557326	0.505534	0.0164965	0.833127	0.0220403	0.370852	0.0173018	0.437401	8.5	12	9.5	7	10	8	1.14308	1.0027	0.97968	0.192925	0.00389003	-0.0296175	17.086	21.323	9.4099	7	10	8	125220000	66577000	58644000	172480000	88083000	84399000	150490000	79057000	71430000	10	11	11	7	8	9
536	Tb927.10.1320	Tb927.10.1320		Tb927.10.1320 | organism=Trypanosoma_brucei_TREU927 | product=hypothetical protein, conserved | location=Tb927_10_v5.1:350160-352307(-) | length=715 | sequence_SO=chromosome | SO=protein_coding	10.1	77.89	0	5.675	0.0295723	0.845265	0.0420622	0.627897					2.1	4.2	2.1	1	2	1	1.04255	0.86129	1.1843	0.0601115	-0.215429	0.244035		10.187		1	2	1	6454500	3276100	3178400	6113600	3544900	2568700	6025500	2868600	3156800	2.1	6.4	4.2	1	3	2
537	Tb927.10.13220	Tb927.10.13220	PPIase	Tb927.10.13220 | organism=Trypanosoma_brucei_TREU927 | product=cyclophilin type peptidyl-prolyl cis-trans isomerase, putative (PPIase) | location=Tb927_10_v5.1:3215868-3218609(-) | length=913 | sequence_SO=chromosome | SO=protein_coding	1.8	99.81	0.0032512	2.609	0.0314214	0.572646							1.8	1.8	1.8	1	1	1	0.960892	1.035	1.0734	-0.0575542	0.0496308	0.102188				1	1	1	174240000	90799000	83443000	125410000	62279000	63132000	130020000	61336000	68682000	0	0	1.8	0	0	1
538	Tb927.10.13280	Tb927.10.13280		Tb927.10.13280 | organism=Trypanosoma_brucei_TREU927 | product=hypothetical protein, conserved | location=Tb927_10_v5.1:3238318-3246138(-) | length=2606 | sequence_SO=chromosome | SO=protein_coding	15.7	286.2	0	273.4	-0.0506813	0.383032	-0.0764926	0.158712	-0.0612382	0.0876042	-0.126349	0.0129704	9.5	7.4	8.2	14	11	12	0.994629	0.90623	0.99846	-0.00776959	-0.142051	-0.00222346	12.761	10.858	6.0034	17	15	16	448840000	203080000	245760000	245160000	133910000	111250000	254090000	131920000	122180000	11.3	10.4	7.1	17	16	11
539	Tb927.10.13290	Tb927.10.13290		Tb927.10.13290 | organism=Trypanosoma_brucei_TREU927 | product=ethanolamine phosphotransferase (EPT) | location=Tb927_10_v5.1:3246411-3247649(-) | length=412 | sequence_SO=chromosome | SO=protein_coding	4.4	45.283	0	9.6723			-0.129822	0.45149					4.4	0	0	1	0	0	0.894374			-0.161049						1	0	0	6130400	2766200	3364200	0	0	0	0	0	0	4.4	4.4	4.4	1	1	1
540	Tb927.10.13300	Tb927.10.13300	MRPS8	Tb927.10.13300 | organism=Trypanosoma_brucei_TREU927 | product=30S ribosomal protein S8, putative | location=Tb927_10_v5.1:3248464-3249312(-) | length=282 | sequence_SO=chromosome | SO=protein_coding	14.5	32.681	0	5.9066	-0.442598	0.224806	0.165009	0.285022	0.226404	0.147853	0.104305	0.619035	3.9	3.9	7.8	1	1	2	0.516876	0.86529	0.89073	-0.95211	-0.208744	-0.16694			3.7955	1	1	2	87685000	22610000	65075000	67566000	35807000	31759000	105460000	57691000	47768000	10.6	3.9	7.8	2	1	2
541	Tb927.10.13310	Tb927.10.13310	RPB5z	Tb927.10.13310 | organism=Trypanosoma_brucei_TREU927 | product=DNA-directed RNA polymerase I subunit, putative,RNA polymerase subunit, putative (RPB5z) | location=Tb927_10_v5.1:3249634-3250533(-) | length=299 | sequence_SO=chromosome | SO=protein_coding	20.4	33.82	0	12.761	0.117815	0.396892	0.0635667	0.708595	0.273629	0.692038			14	5.4	8.7	3	1	2	0.947418	1.234	1.0928	-0.0779266	0.303342	0.128029	36.292	7.2625	13.534	4	2	2	88849000	59784000	29065000	28496000	13443000	15053000	31149000	16319000	14830000	14	14	8.7	3	3	2
542	Tb927.10.13320	Tb927.10.13320	RPB5	Tb927.10.13320 | organism=Trypanosoma_brucei_TREU927 | product=DNA-directed RNA polymerase II/III subunit, putative (RPB5) | location=Tb927_10_v5.1:3251030-3251689(-) | length=219 | sequence_SO=chromosome | SO=protein_coding	28.8	25.21	0	29.461	0.0967083	0.44236	0.0244848	0.618564	0.0749771	0.467955	0.0523769	0.472808	25.6	16	16	3	2	2	1.20858	1.0689	0.94651	0.273308	0.0961269	-0.0793103	21.102	22.138	8.2702	4	3	2	30687000	17918000	12769000	28056000	15802000	12254000	15729000	8438400	7290400	15.5	15.5	9.1	2	2	2
543	Tb927.10.13360	Tb927.10.13360	EF-Tu	Tb927.10.13360 | organism=Trypanosoma_brucei_TREU927 | product=elongation factor Tu, putative | location=Tb927_10_v5.1:3263103-3264515(-) | length=470 | sequence_SO=chromosome | SO=protein_coding	54.3	51.849	0	323.31	-0.00812555	0.567918	-0.00824989	0.604405	-0.000801783	0.915909	0.00651353	0.711722	45.1	51.9	51.9	16	20	20	0.978857	1.0069	0.9976	-0.0308304	0.00992041	-0.00346663	47.807	10.943	8.2011	26	31	30	6791600000	3322700000	3469000000	4129100000	901790000	3227300000	4251000000	1026600000	3224300000	48.5	46.2	48.1	18	17	18
544	Tb927.10.13430	Tb927.10.13430		Tb927.10.13430 | organism=Trypanosoma_brucei_TREU927 | product=citrate synthase, putative | location=Tb927_10_v5.1:3277188-3278642(-) | length=484 | sequence_SO=chromosome | SO=protein_coding	33.3	53.584	0	130.97	-0.0477359	0.483721	0.0405886	0.0968301	0.17384	0.00499658	-0.0681727	0.388924	29.5	21.3	19.4	12	8	7	1.0455	0.93263	0.92866	0.0641933	-0.100623	-0.106778	44.005	20.379	23.084	15	11	10	708070000	393860000	314210000	495220000	267130000	228090000	544940000	290300000	254640000	19.6	19	18.2	6	7	6
545	Tb927.10.13440	Tb927.10.13440		Tb927.10.13440 | organism=Trypanosoma_brucei_TREU927 | product=hypothetical protein, conserved,hypothetical protein | location=Tb927_10_v5.1:3279333-3280901(-) | length=522 | sequence_SO=chromosome | SO=protein_coding	3.1	56.937	0.0055955	2.3386									3.1	0	3.1	1	0	1	1.03622		0.94923	0.0513244		-0.0751704				1	0	1	443970000	225220000	218750000	0	0	0	227750000	122820000	104930000	0	0	3.1	0	0	1
546	Tb927.10.13450	Tb927.10.13450		Tb927.10.13450 | organism=Trypanosoma_brucei_TREU927 | product=hypothetical protein, conserved,hypothetical protein | location=Tb927_10_v5.1:3281746-3283548(-) | length=600 | sequence_SO=chromosome | SO=protein_coding	18.5	67.206	0	79.455	-0.0257585	0.670199	0.0310185	0.265681	0.0509652	0.146381	0.160293	0.0756805	15.2	9.7	10.8	5	3	3	0.918864	1.0403	0.99158	-0.122076	0.0569996	-0.0121989	39.241	11.959	51.98	5	4	4	89071000	26923000	62148000	41544000	21842000	19702000	59025000	35007000	24018000	10.7	10.7	10.7	3	3	3
547	Tb927.10.13490;Tb927.10.13480	Tb927.10.13490;Tb927.10.13480		Tb927.10.13490 | organism=Trypanosoma_brucei_TREU927 | product=serine/threonine kinase, putative | location=Tb927_10_v5.1:3293108-3293929(-) | length=273 | sequence_SO=chromosome | SO=protein_coding;Tb927.10.13480 | organism=Trypanosoma_brucei_TREU927 | pr	5.9	31.003	0.00030012	4.1038			0.121457	0.657414					5.9	0	0	1	0	0	0.889047			-0.169668						1	0	0	3874200	1935000	1939300	0	0	0	0	0	0	5.9	5.9	5.9	1	1	1
548	Tb927.11.9710;Tb927.10.13500	Tb927.11.9710;Tb927.10.13500	RPL10A	Tb927.11.9710 | organism=Trypanosoma_brucei_TREU927 | product=60S ribosomal protein L10a, putative (RPL10A) | location=Tb927_11_v5.1:2632935-2633579(-) | length=214 | sequence_SO=chromosome | SO=protein_coding;Tb927.10.13500 | organism=Trypanosoma_brucei_T	70.1	24.597	0	300.46	-0.0363585	0.237092	0.0916688	0.0157869	-0.00378328	0.95432	0.127235	0.0214779	64.5	65.9	54.2	16	16	14	1.00441	0.96579	0.95581	0.00634737	-0.0502186	-0.0652042	7.5302	17.522	8.539	33	28	28	3666100000	1891600000	1774500000	2912300000	1580300000	1331900000	3604100000	1931100000	1673000000	53.3	57	55.6	16	15	12
549	Tb927.10.13510	Tb927.10.13510		Tb927.10.13510 | organism=Trypanosoma_brucei_TREU927 | product=zinc metallopeptidase, putative | location=Tb927_10_v5.1:3298393-3300102(-) | length=569 | sequence_SO=chromosome | SO=protein_coding	27.8	62.779	0	77.402	0.00287887	0.966207	0.0288294	0.238896	0.00512448	0.901602	0.151645	0.154919	22	22	22	6	6	6	0.940026	0.98744	1.0838	-0.0892269	-0.018235	0.116099	16.529	15.85	16.332	7	7	7	126920000	63868000	63049000	100470000	50533000	49936000	124390000	61221000	63173000	24.3	22	22	6	6	6
550	Tb927.10.13560;Tb927.10.14070	Tb927.10.13560;Tb927.10.14070	ERG19	Tb927.10.13560 | organism=Trypanosoma_brucei_TREU927 | product=mevalonate-diphosphate decarboxylase | location=Tb927_10_v5.1:3316195-3317343(-) | length=382 | sequence_SO=chromosome | SO=protein_coding;Tb927.10.14070 | organism=Trypanosoma_brucei_TREU927 |	34.6	42.135	0	18.298	-0.000658632	0.99498	-0.147472	0.119738	-0.0184778	0.51935	0.0137424	0.768872	19.4	24.1	23.6	5	6	6	0.882145	1.0925	1.0362	-0.180912	0.127633	0.0513025	58.385	10.262	4.0364	6	7	6	203610000	94563000	109040000	151570000	77106000	74461000	186510000	93627000	92885000	29.3	19.9	31.4	7	7	8
551	Tb927.10.13600	Tb927.10.13600	CLDP18	Tb927.10.13600 | organism=Trypanosoma_brucei_TREU927 | product=hypothetical protein, conserved,hypothetical protein | location=Tb927_10_v5.1:3324101-3324577(-) | length=158 | sequence_SO=chromosome | SO=protein_coding	22.2	18.522	0	10.043	-0.148648	0.117981							22.2	13.3	13.3	2	1	1	0.936505	0.83455	0.93928	-0.0946415	-0.26093	-0.0903728	16.506			2	1	1	50356000	27408000	22949000	28658000	13365000	15293000	37742000	21235000	16507000	8.9	0	13.3	1	0	1
552	Tb927.10.13620	Tb927.10.13620	NDUFA9	Tb927.10.13620 | organism=Trypanosoma_brucei_TREU927 | product=NADH-ubiquinone oxidoreductase complex I subunit,FT putative | location=Tb927_10_v5.1:3327922-3329379(-) | length=485 | sequence_SO=chromosome | SO=protein_coding	21.6	54.791	0	17.882			-0.164039	0.423342	-0.154199	0.459542	0.132547	0.681051	10.5	3.3	11.5	3	1	3	0.964227		0.86175	-0.052555		-0.214659	22.716		28.827	2	0	3	12250000	5491600	6758800	0	0	0	20248000	9967000	10281000	9.1	11.1	3.3	3	3	1
553	Tb927.10.13630	Tb927.10.13630		Tb927.10.13630 | organism=Trypanosoma_brucei_TREU927 | product=glucosidase, putative | location=Tb927_10_v5.1:3329969-3332392(-) | length=807 | sequence_SO=chromosome | SO=protein_coding	27.8	91.488	0	96.914	0.066468	0.274955	0.115379	0.24868	-0.121986	0.229857	0.0644068	0.188879	16.7	16.5	19	10	12	13	1.01229	1.1139	1.0183	0.0176215	0.15562	0.0261627	15.153	20.829	30.757	11	13	13	280110000	149240000	130870000	200330000	97505000	102820000	219850000	115750000	104100000	24.7	22.8	19.5	15	14	12
554	Tb927.10.13640	Tb927.10.13640		Tb927.10.13640 | organism=Trypanosoma_brucei_TREU927 | product=hypothetical protein, conserved | location=Tb927_10_v5.1:3333003-3334373(-) | length=456 | sequence_SO=chromosome | SO=protein_coding	3.9	49.757	0	4.9532									0	3.9	3.9	0	1	1		0.92068	0.96418		-0.119228	-0.0526256				0	1	1	0	0	0	964150	506870	457280	829850	467220	362630	0	0	3.9	0	0	1
555	Tb927.10.13650	Tb927.10.13650		Tb927.10.13650 | organism=Trypanosoma_brucei_TREU927 | product=ARF-like 2-binding protein, putative | location=Tb927_10_v5.1:3335066-3335449(-) | length=127 | sequence_SO=chromosome | SO=protein_coding	29.9	14.601	0	50.958	0.039258	0.284898	-0.0226915	0.462059	-0.0132856	0.791525	0.0929819	0.0304721	20.5	20.5	20.5	2	2	2	1.06477	0.99878	1.0203	0.0905418	-0.00176116	0.0289934	10.549	1.7086	6.0911	2	2	3	88245000	48118000	40127000	65564000	34907000	30657000	73058000	35930000	37129000	29.9	20.5	20.5	3	2	2
556	Tb927.10.13660	Tb927.10.13660		Tb927.10.13660 | organism=Trypanosoma_brucei_TREU927 | product=hypothetical protein, conserved,hypothetical protein | location=Tb927_10_v5.1:3335840-3338059(-) | length=739 | sequence_SO=chromosome | SO=protein_coding	4.2	81.141	0	5.7707									2	0	0	1	0	0	1.14676			0.197567						1	0	0	11715000	5850700	5864700	0	0	0	0	0	0	0	0	0	0	0	0
557	Tb927.10.13670	Tb927.10.13670	PP5	Tb927.10.13670 | organism=Trypanosoma_brucei_TREU927 | product=serine/threonine protein phosphatase 5 | location=Tb927_10_v5.1:3340105-3341523(-) | length=472 | sequence_SO=chromosome | SO=protein_coding	33.3	53.312	0	163.34	-0.0391344	0.0576565	0.114715	0.158616	-0.0839109	0.00630407	0.00501505	0.73153	28.6	33.3	31.4	9	12	11	0.985222	0.97233	0.9623	-0.0214797	-0.0404821	-0.0554414	23.68	52.482	16.65	10	14	13	383020000	195860000	187160000	613830000	342150000	271680000	625670000	355700000	269970000	31.1	25	28.8	11	8	9
558	Tb927.10.13710	Tb927.10.13710		Tb927.10.13710 | organism=Trypanosoma_brucei_TREU927 | product=hypothetical protein, conserved | location=Tb927_10_v5.1:3350132-3351127(-) | length=331 | sequence_SO=chromosome | SO=protein_coding	28.7	37.612	0	113.25	0.0625394	0.194009	0.285617	0.00979865	0.0783043	0.0158322	0.227363	0.000819161	18.1	24.5	24.5	7	9	9	1.09191	1.0157	1.0269	0.126848	0.0224743	0.0382957	12.623	7.3077	4.1608	7	11	11	217260000	118220000	99036000	338610000	174460000	164150000	405700000	208010000	197700000	24.5	24.5	24.5	9	9	9
559	Tb927.10.13720	Tb927.10.13720	RBP29	Tb927.10.13720 | organism=Trypanosoma_brucei_TREU927 | product=RNA-binding protein, putative (RBP29) | location=Tb927_10_v5.1:3351198-3352331(-) | length=377 | sequence_SO=chromosome | SO=protein_coding	20.2	40.678	0	56.012	-0.0477183	0.296365	0.0396271	0.333852	-0.0273391	0.64448	0.043677	0.516817	15.4	17.5	17.5	5	6	6	1.01247	0.9353	0.95625	0.0178844	-0.0964989	-0.0645403	14.097	13.087	9.4916	6	9	8	232330000	117170000	115160000	422920000	231510000	191410000	505460000	274650000	230810000	18	15.4	15.4	6	6	5
560	Tb927.10.13730	Tb927.10.13730		Tb927.10.13730 | organism=Trypanosoma_brucei_TREU927 | product=60S ribosomal protein L7, putative | location=Tb927_10_v5.1:3353805-3354701(-) | length=298 | sequence_SO=chromosome | SO=protein_coding	24.5	34.502	0	15.852	-0.121525	0.270357	-0.00259319	0.967528	-0.106134	0.337366			8.1	21.5	21.1	2	5	5	0.982898	0.96043	0.82277	-0.024887	-0.0582476	-0.281439	6.8789	12.878	18.037	2	5	6	38317000	18971000	19345000	126140000	64179000	61964000	148080000	87467000	60615000	21.5	18.1	18.1	5	4	4
561	Tb927.10.13740	Tb927.10.13740	FAZ35	Tb927.10.13740 | organism=Trypanosoma_brucei_TREU927 | product=calcium-dependent lipid binding protein, putative,synaptotagmin, putative (CaLB) | location=Tb927_10_v5.1:3355547-3357331(-) | length=594 | sequence_SO=chromosome | SO=protein_coding	20.9	67.308	0	31.562	0.194153	0.338774	0.0626039	0.339105	0.120852	0.253444	0.285304	0.0295224	11.4	10.9	10.8	3	3	3	0.928764	1.2094	1.3331	-0.106616	0.274291	0.414785	38.842	16.93	9.1915	3	3	3	56707000	28317000	28390000	47373000	24646000	22727000	53147000	26579000	26568000	10.8	13.5	10.8	3	4	3
562	Tb927.10.13790	Tb927.10.13790		Tb927.10.13790 | organism=Trypanosoma_brucei_TREU927 | product=hypothetical protein, conserved | location=Tb927_10_v5.1:3366096-3368138(-) | length=680 | sequence_SO=chromosome | SO=protein_coding	15.7	74.674	0	26.104	0.0305876	0.691432	-0.352963	0.059878	0.0180873	0.83731	0.0301196	0.0825348	12.1	5.7	8.5	5	2	3	1.05583	1.0826	0.93231	0.0783809	0.1145	-0.101118	12.098	11.12	7.5809	4	2	3	69029000	36453000	32576000	30461000	13811000	16650000	40116000	19602000	20515000	8.5	4.9	8.5	3	2	3
563	Tb927.10.13800	Tb927.10.13800		Tb927.10.13800 | organism=Trypanosoma_brucei_TREU927 | product=hypothetical protein, conserved | location=Tb927_10_v5.1:3370491-3371462(-) | length=323 | sequence_SO=chromosome | SO=protein_coding	44.9	34.401	0	77.78	-0.00691806	0.880561	-0.0402544	0.00588081	0.0108518	0.898878	-0.120704	0.0580271	44.9	36.8	44.9	9	8	10	1.05157	0.9783	0.95817	0.0725434	-0.0316512	-0.0616465	10.206	15.918	7.761	11	11	14	540460000	292690000	247770000	381610000	204900000	176720000	588280000	317660000	270620000	42.7	44.9	39	8	9	8
564	Tb927.10.13830	Tb927.10.13830	PAM27	Tb927.10.13830 | organism=Trypanosoma_brucei_TREU927 | product=chaperone protein DNAj, putative | location=Tb927_10_v5.1:3376713-3377435(-) | length=240 | sequence_SO=chromosome | SO=protein_coding	7.9	27.234	0.00056834	3.3028	-0.319417	0.167485	0.0119671	0.848378					7.9	7.9	7.9	2	2	2	0.976181	0.68518	0.76949	-0.0347792	-0.545445	-0.378026	14.276	28.412	33.466	2	2	2	54887000	24861000	30026000	37928000	20984000	16944000	60869000	37436000	23433000	2.9	2.9	2.9	1	1	1
565	Tb927.10.13850	Tb927.10.13850		Tb927.10.13850 | organism=Trypanosoma_brucei_TREU927 | product=hypothetical protein, conserved | location=Tb927_10_v5.1:3380612-3381754(-) | length=380 | sequence_SO=chromosome | SO=protein_coding	21.6	43.008	0	13.998	-0.0664619	0.310958	0.0506371	0.664733	0.0653559	0.561698	0.0551388	0.267506	9.2	14.5	14.5	2	3	3	0.921914	1.0227	0.92372	-0.117296	0.032383	-0.114472	3.1732	43.885	26.193	2	3	5	47729000	22498000	25231000	46034000	29213000	16821000	76862000	44002000	32860000	13.4	9.2	10.3	3	2	2
566	Tb927.10.13860	Tb927.10.13860		Tb927.10.13860 | organism=Trypanosoma_brucei_TREU927 | product=GPI-anchor transamidase subunit 8 (GPI8) | location=Tb927_10_v5.1:3382544-3383503(-) | length=319 | sequence_SO=chromosome | SO=protein_coding	18.2	36.798	0	5.5222	-0.118553	0.0413235	-0.356657	0.0529859	-0.593874	0.138379			8.8	9.1	12.2	2	2	3	0.895817	0.95063	0.91771	-0.158725	-0.0730442	-0.12389	8.5451	29.532	35.633	2	2	3	22440000	8502800	13938000	35248000	16522000	18726000	44481000	21773000	22708000	3.4	6	3.1	1	2	1
567	Tb927.10.13880	Tb927.10.13880		Tb927.10.13880 | organism=Trypanosoma_brucei_TREU927 | product=hypothetical protein, conserved | location=Tb927_10_v5.1:3386053-3389313(-) | length=1086 | sequence_SO=chromosome | SO=protein_coding	5.7	120.87	0	9.1827	-0.0387678	0.748826	-0.0848196	0.44734			-0.149513	0.0918197	3.6	0.9	2.8	2	1	2	1.09157	0.99498	0.84942	0.126407	-0.00726057	-0.23545			3.366	1	1	2	22816000	11891000	10925000	9035500	4442000	4593500	30441000	16733000	13708000	4	5.7	5.7	3	4	4
568	Tb927.10.1390	Tb927.10.1390	HGXPRT	Tb927.10.1390 | organism=Trypanosoma_brucei_TREU927 | product=hypoxanthine-guanine phosphoribosyltransferase, putative | location=Tb927_10_v5.1:366488-367192(-) | length=234 | sequence_SO=chromosome | SO=protein_coding	67.9	26.36	0	87.455	-0.0541178	0.096245	-0.0454686	0.116557	-0.104816	0.0495947	-0.0893087	0.0534206	46.2	55.6	62.4	9	10	11	0.974564	0.97614	0.9393	-0.0371713	-0.03484	-0.0903421	9.2254	11.885	14.47	12	13	14	961890000	492150000	469740000	778390000	414410000	363980000	874020000	458640000	415390000	48.3	46.2	56.8	8	8	10
569	Tb927.10.13950	Tb927.10.13950		Tb927.10.13950 | organism=Trypanosoma_brucei_TREU927 | product=tubulin-specific chaperone, putative | location=Tb927_10_v5.1:3400382-3401080(-) | length=232 | sequence_SO=chromosome | SO=protein_coding	23.3	26.459	0	10.937	0.366434	0.0793265	-0.171922	0.645507					18.1	9.1	9.1	3	2	2	1.11716	1.4484	1.3241	0.159831	0.53446	0.405012	40.949	32.764	26.629	3	2	2	84334000	45834000	38500000	76587000	33144000	43443000	69708000	32862000	36845000	13.8	23.3	9.1	3	4	2
570	Tb927.10.13960	Tb927.10.13960	PF20	Tb927.10.13960 | organism=Trypanosoma_brucei_TREU927 | product=flagellar protein PF20 | location=Tb927_10_v5.1:3401244-3403013(-) | length=589 | sequence_SO=chromosome | SO=protein_coding	4.6	65.568	0	5.6995							-0.148287	0.474187	0	1.5	0	0	1	0										0	0	0	0	0	0	0	0	0	0	0	0	0	1.5	0	0	1	0
571	Tb927.10.13970	Tb927.10.13970		Tb927.10.13970 | organism=Trypanosoma_brucei_TREU927 | product=uracil-DNA glycosylase, putative | location=Tb927_10_v5.1:3403458-3404351(-) | length=297 | sequence_SO=chromosome | SO=protein_coding	15.5	32.693	0.00056738	3.2753									12.1	3.4	0	2	1	0	0.942063	0.75118		-0.0861044	-0.412769		1.349			2	1	0	16935000	8941900	7992700	23354000	13863000	9491600	0	0	0	5.4	8.8	6.7	1	2	1
572	Tb927.10.13980	Tb927.10.13980		Tb927.10.13980 | organism=Trypanosoma_brucei_TREU927 | product=hypothetical protein, conserved | location=Tb927_10_v5.1:3404701-3405321(-) | length=206 | sequence_SO=chromosome | SO=protein_coding	22.8	23.575	0	35.561	0.0335035	0.692514	0.058801	0.0411148	0.0911871	0.0544902	0.0547419	0.491662	13.6	13.6	22.8	2	2	3	1.13248	0.98108	0.96499	0.179482	-0.0275573	-0.0514141	10.009	8.0628	28.966	3	3	4	33594000	17146000	16448000	29944000	16135000	13809000	41685000	22178000	19507000	13.6	13.6	13.6	2	2	2
573	Tb927.10.1400;Tb927.10.1470	Tb927.10.1400;Tb927.10.1470	HGPRT	Tb927.10.1400 | organism=Trypanosoma_brucei_TREU927 | product=hypoxanthine-guanine phosphoribosyltransferase (HGPRT) | location=Tb927_10_v5.1:367714-368346(-) | length=210 | sequence_SO=chromosome | SO=protein_coding;Tb927.10.1470 | organism=Trypanosoma_br	78.6	23.36	0	136.32	0.00889583	0.797603	-0.069763	0.164723	-0.0214438	0.0579953	-0.108474	0.00516101	58.6	72.9	69	10	11	10	0.982318	0.98819	1.0494	-0.0257376	-0.0171396	0.0695647	15.133	15.886	10.027	16	16	18	1596600000	819390000	777250000	1173100000	606680000	566470000	1156300000	594230000	562110000	60.5	60.5	57.1	11	11	10
574	Tb927.10.14000	Tb927.10.14000	ACO	Tb927.10.14000 | organism=Trypanosoma_brucei_TREU927 | product=aconitase (ACO) | location=Tb927_10_v5.1:3408892-3411585(-) | length=897 | sequence_SO=chromosome | SO=protein_coding	67.6	98.314	0	323.31	-0.00163105	0.970809	-0.0308289	0.527458	0.0217478	0.0170177	-0.227521	0.024421	59.6	56	59.3	35	37	38	1.05133	0.95738	0.99016	0.0722097	-0.0628364	-0.0142664	13.598	25.685	6.9979	53	52	58	4303700000	2253400000	2050300000	4159600000	2216400000	1943200000	4882500000	2556500000	2326000000	58	61.5	59.2	36	38	37
575	Tb927.10.14010	Tb927.10.14010	rp2	Tb927.10.14010 | organism=Trypanosoma_brucei_TREU927 | product=hypothetical protein, conserved | location=Tb927_10_v5.1:3413886-3415277(-) | length=463 | sequence_SO=chromosome | SO=protein_coding	29.4	50.631	0	49.378	-0.0305235	0.208041	0.03532	0.169322	-0.0122007	0.883506	-0.0890638	0.12081	23.1	25.1	23.1	7	8	7	0.987654	0.95694	0.99299	-0.0179219	-0.0634996	-0.0101489	4.1398	18.639	11.464	8	9	7	284710000	143010000	141700000	263910000	148860000	115040000	221690000	122210000	99476000	19.7	25.1	23.1	6	8	7
576	Tb927.10.14030	Tb927.10.14030		Tb927.10.14030 | organism=Trypanosoma_brucei_TREU927 | product=hypothetical protein, conserved | location=Tb927_10_v5.1:3417608-3418957(-) | length=449 | sequence_SO=chromosome | SO=protein_coding	20.3	50.474	0	198.36	0.0257155	0.678164	0.267373	0.0355853	0.00579847	0.958692	-0.0128835	0.864993	18.3	18.3	18.3	6	6	7	1.08797	0.95709	1.0131	0.121643	-0.0632735	0.0187766	12.059	5.9683	7.6884	8	7	9	297040000	153140000	143890000	266170000	152610000	113550000	355750000	183020000	172720000	18.3	18.3	11.6	6	7	4
577	Tb927.10.14040	Tb927.10.14040		Tb927.10.14040 | organism=Trypanosoma_brucei_TREU927 | product=vacuolar ATP synthase subunit c, putative | location=Tb927_10_v5.1:3419149-3420291(-) | length=380 | sequence_SO=chromosome | SO=protein_coding	36.6	43.414	0	177.64	-0.160212	0.0105701	-0.143315	0.0858	-0.112408	0.419463	-0.177721	0.00688111	31.3	36.6	28.7	8	9	6	0.882068	0.88749	0.91548	-0.181039	-0.172197	-0.1274	10.163	19.506	21.815	7	8	6	260190000	140810000	119390000	235070000	125970000	109100000	101660000	52726000	48936000	25.8	25.8	25.8	7	7	6
578	Tb927.10.14090	Tb927.10.14090		Tb927.10.14090 | organism=Trypanosoma_brucei_TREU927 | product=transporter, putative | location=Tb927_10_v5.1:3428017-3429597(-) | length=526 | sequence_SO=chromosome | SO=protein_coding	9.1	56.529	0	26.671	-0.102248	0.522516	0.0569135	0.428719	-0.176068	0.00536607	-0.406412	0.0275141	9.1	1.9	3.6	3	1	2	0.980681	1.0585	0.77883	-0.0281448	0.0820213	-0.36062	41.401		50.621	2	1	2	18228000	11648000	6579900	24297000	12183000	12114000	61219000	33280000	27939000	7.2	1.7	3.6	2	1	2
579	Tb927.10.14110	Tb927.10.14110	DIP13	Tb927.10.14110 | organism=Trypanosoma_brucei_TREU927 | product=sjogren s syndrome nuclear autoantigen 1, putative | location=Tb927_10_v5.1:3431547-3431906(-) | length=119 | sequence_SO=chromosome | SO=protein_coding	37.8	13.205	0	10.569	-0.0233103	0.660187							20.2	20.2	20.2	1	1	1	1.03492	0.99163	0.92831	0.0495167	-0.0121262	-0.107321				1	1	1	105090000	54166000	50920000	121160000	64049000	57109000	84264000	46309000	37954000	20.2	20.2	0	1	1	0
580	Tb927.10.14130	Tb927.10.14130		Tb927.10.14130 | organism=Trypanosoma_brucei_TREU927 | product=hypothetical protein, conserved | location=Tb927_10_v5.1:3432893-3433351(-) | length=152 | sequence_SO=chromosome | SO=protein_coding	38.2	17.116	0	91.587	-0.0291862	0.634674	0.0309643	0.710851	0.134563	0.15107	0.0905697	0.246201	28.3	27	38.2	3	4	5	0.911079	1.0171	1.0156	-0.134352	0.0244615	0.0223323	9.0687	50.878	26.617	4	6	7	167500000	85255000	82243000	172440000	90496000	81949000	225960000	118840000	107120000	17.1	17.1	38.2	2	2	5
581	Tb927.10.14140;Tb11.v5.0605	Tb927.10.14140;Tb11.v5.0605	PYK1	Tb927.10.14140 | organism=Trypanosoma_brucei_TREU927 | product=pyruvate kinase 1 (PYK1) | location=Tb927_10_v5.1:3434717-3436216(-) | length=499 | sequence_SO=chromosome | SO=protein_coding;Tb11.v5.0605 | organism=Trypanosoma_brucei_TREU927 | product=pyruv	55.5	54.423	0	323.31	0.00488757	0.866635	-0.0547562	0.0583275	0.0373967	0.0351291	-0.0590745	0.0104337	45.5	46.7	50.5	15	19	19	0.968429	1.0186	1.0241	-0.0462815	0.0265876	0.0343566	5.3163	24.62	9.4085	26	33	30	4171700000	2122300000	2049400000	4292400000	2200000000	2092400000	4854800000	2496300000	2358600000	52.9	46.1	48.3	19	16	17
582	Tb927.10.14150;Tb11.v5.0606	Tb927.10.14150	ERBP1	Tb927.10.14150 | organism=Trypanosoma_brucei_TREU927 | product=hypothetical protein, conserved | location=Tb927_10_v5.1:3436573-3438012(-) | length=479 | sequence_SO=chromosome | SO=protein_coding	47.4	55.311	0	216.27	-0.0284731	0.573834	-0.0613896	0.155746	-0.0310147	0.434192	-0.102435	0.154316	32.6	35.3	35.5	14	15	15	0.924129	1.0126	1.0072	-0.113834	0.0180644	0.0103502	18.848	13.456	15.559	20	21	20	852610000	424700000	427910000	968990000	498030000	470970000	1035400000	526850000	508580000	34.7	34.2	34.4	16	15	15
583	Tb927.10.14160;Tb927.10.14170	Tb927.10.14160;Tb927.10.14170	AQP3	Tb927.10.14160 | organism=Trypanosoma_brucei_TREU927 | product=aquaporin 3, putative | location=Tb927_10_v5.1:3439269-3440183(-) | length=304 | sequence_SO=chromosome | SO=protein_coding;Tb927.10.14170 | organism=Trypanosoma_brucei_TREU927 | product=Aquapo	8.6	32.751	0	16.442	0.00279624	0.816305	0.128795	0.242102	-0.232747	0.199042	-0.304738	0.0377758	8.6	8.6	8.6	2	2	2	1.01197	0.98771	1.0063	0.0171688	-0.0178406	0.00906047	23.393	5.8397	19.949	2	2	2	28692000	15130000	13562000	29479000	15216000	14263000	35868000	16884000	18984000	8.6	8.6	6.2	1	2	1
584	Tb927.10.14180	Tb927.10.14180	SEC13	Tb927.10.14180 | organism=Trypanosoma_brucei_TREU927 | product=protein transport protein SEC13, putative,cytosolic coat protein, putative | location=Tb927_10_v5.1:3444000-3445124(-) | length=374 | sequence_SO=chromosome | SO=protein_coding	34.5	41.675	0	68.737	-0.0193791	0.596901	0.0144175	0.684602	0.00601214	0.892102	0.0720401	0.156927	31.8	25.7	28.3	8	7	8	0.959417	1.0294	0.97254	-0.0597706	0.0418037	-0.0401705	21.598	7.9701	9.9496	9	7	8	623140000	305450000	317690000	409930000	214980000	194950000	445190000	240530000	204660000	25.7	17.6	20.3	7	6	7
585	Tb927.10.14190	Tb927.10.14190		Tb927.10.14190 | organism=Trypanosoma_brucei_TREU927 | product=hypothetical protein, conserved | location=Tb927_10_v5.1:3446051-3447433(-) | length=460 | sequence_SO=chromosome | SO=protein_coding	9.8	49.993	0	24.179	0.126297	0.194872	-0.0366088	0.676912	0.125676	0.64599	0.394115	0.00438833	9.8	5.4	5.4	2	1	1	0.999001	1.1627	1.1195	-0.00144197	0.217479	0.162855	10.504			3	1	1	33721000	17514000	16207000	9861100	4478600	5382500	10259000	4989000	5270000	9.8	4.3	5.4	2	1	1
586	Tb927.10.1420;Tb11.v5.0783	Tb927.10.1420	MetAP2	Tb927.10.1420 | organism=Trypanosoma_brucei_TREU927 | product=methionine aminopeptidase 2, putative,metallo- peptidase, Clan MG, Family M24 (MetAP2) | location=Tb927_10_v5.1:370835-372226(-) | length=463 | sequence_SO=chromosome | SO=protein_coding	41.9	51.382	0	323.31	-0.00261348	0.933286	0.0100604	0.637341	0.00572836	0.86826	-0.0688247	0.00888357	39.5	33.9	37.6	11	9	10	0.986485	0.97289	1.0363	-0.0196308	-0.0396514	0.0514417	12.276	10.832	12.493	16	14	14	602770000	308900000	293870000	610580000	316600000	293980000	612300000	314470000	297830000	39.5	35.9	36.9	11	10	10
587	Tb927.10.14240;Tb11.v5.0859	Tb927.10.14240;Tb11.v5.0859	NMT	Tb927.10.14240 | organism=Trypanosoma_brucei_TREU927 | product=N-myristoyltransferase (NMT) | location=Tb927_10_v5.1:3456872-3458212(-) | length=446 | sequence_SO=chromosome | SO=protein_coding;Tb11.v5.0859 | organism=Trypanosoma_brucei_TREU927 | product=N	39	50.528	0	91.787	0.00511522	0.817028	-0.00339052	0.911796	-0.0129994	0.596073	-0.0340371	0.166403	36.5	33.6	34.5	10	10	11	0.992654	1.0308	0.98775	-0.0106366	0.0437644	-0.0177822	11.064	8.365	5.1709	12	12	14	501850000	258010000	243840000	467640000	237830000	229810000	486200000	254000000	232200000	28.9	25.8	27.1	9	8	8
588	Tb927.10.14280	Tb927.10.14280	MCP20	Tb927.10.14280 | organism=Trypanosoma_brucei_TREU927 | product=mitochondrial carrier protein (MCP20) | location=Tb927_10_v5.1:3470528-3471097(-) | length=189 | sequence_SO=chromosome | SO=protein_coding	8.5	21.072	0.0013893	2.961									0	0	8.5	0	0	1			0.8318			-0.265691				0	0	1	0	0	0	0	0	0	2728300	1708400	1019900	0	0	8.5	0	0	1
589	Tb927.10.1430	Tb927.10.1430		Tb927.10.1430 | organism=Trypanosoma_brucei_TREU927 | product=hypothetical protein, conserved | location=Tb927_10_v5.1:374254-374991(-) | length=245 | sequence_SO=chromosome | SO=protein_coding	24.1	27.339	0	27.76	-0.0179633	0.788472	-0.132495	0.299701	0.147849	0.219699	0.0652824	0.548557	10.6	10.6	10.6	2	2	2	0.952109	0.94454	1.0712	-0.0708015	-0.0823162	0.0992279	7.477	11.031	12.336	3	3	3	93548000	46449000	47099000	50284000	26088000	24197000	52006000	26545000	25461000	17.6	10.6	10.6	3	2	2
590	Tb927.10.14320	Tb927.10.14320	FAZ9	Tb927.10.14320 | organism=Trypanosoma_brucei_TREU927 | product=hypothetical protein, conserved | location=Tb927_10_v5.1:3479456-3482857(-) | length=1133 | sequence_SO=chromosome | SO=protein_coding	6.6	121.8	0	70.953	-0.0631083	0.70041	0.0970783	0.193007					2.9	5.5	6.6	2	4	5	0.989315	0.79577	1.114	-0.0154976	-0.329577	0.155749	16.603	9.6195	18.682	2	4	5	26572000	12340000	14232000	50986000	29204000	21782000	67105000	33928000	33177000	4.2	4.2	5.3	3	3	4
591	Tb927.10.14330	Tb927.10.14330		Tb927.10.14330 | organism=Trypanosoma_brucei_TREU927 | product=hypothetical protein, conserved | location=Tb927_10_v5.1:3483948-3487070(-) | length=1040 | sequence_SO=chromosome | SO=protein_coding	12.3	115.95	0	137.42	-0.0605308	0.460037	-0.0490492	0.251714	-0.253636	0.184942	-0.193259	0.0770165	10.9	8.8	9.6	7	7	7	1.04866	0.93578	0.89852	0.0685439	-0.0957587	-0.154377	19.381	21.801	15.132	7	7	7	160580000	89924000	70651000	120000000	62617000	57380000	130650000	70155000	60497000	8.8	8.8	4.7	6	6	4
592	Tb927.10.14340;Tb11.v5.0843	Tb927.10.14340		Tb927.10.14340 | organism=Trypanosoma_brucei_TREU927 | product=hypothetical protein, conserved | location=Tb927_10_v5.1:3487567-3491088(-) | length=1173 | sequence_SO=chromosome | SO=protein_coding	9.5	126.88	0	29.416	0.0835857	0.136018	-0.108794	0.204618	0.0618706	0.817072	-0.119203	0.412897	4	6.9	6.9	3	4	4	1.11127	1.031	1.0385	0.152211	0.0440443	0.0545012	31.202	11.681	5.9354	3	4	4	35462000	17817000	17645000	50756000	26594000	24163000	51990000	27340000	24650000	5.7	6.9	3.9	4	4	2
593	Tb927.10.14360	Tb927.10.14360	U2_40K	Tb927.10.14360 | organism=Trypanosoma_brucei_TREU927 | product=U2 small nuclear ribonucleoprotein 40K (U2_40K) | location=Tb927_10_v5.1:3492521-3493498(-) | length=325 | sequence_SO=chromosome | SO=protein_coding	11.1	36.492	0.00056465	3.2095	0.158995	0.269535	-0.00517328	0.960716	0.00296575	0.985246			8	11.1	11.1	1	2	2	1.13487	0.97692	1.2554	0.182524	-0.0336877	0.328147		33.211	19.444	1	2	2	13115000	7557000	5558000	27439000	14264000	13175000	35459000	17133000	18326000	11.1	11.1	11.1	2	2	2
594	Tb927.10.14380	Tb927.10.14380		Tb927.10.14380 | organism=Trypanosoma_brucei_TREU927 | product=hypothetical protein, conserved | location=Tb927_10_v5.1:3495871-3498456(-) | length=861 | sequence_SO=chromosome | SO=protein_coding	17.7	92.77	0	108.14	-0.00387011	0.954677	0.111791	0.30851	0.00341628	0.953403	0.143293	0.0158105	7.9	11.3	14.4	4	6	7	1.03332	1.0462	0.9176	0.0472937	0.0651587	-0.124063	7.1987	18.133	12.281	6	8	6	138890000	68491000	70403000	92968000	51702000	41266000	68711000	37656000	31055000	9.6	11.6	12.1	5	6	6
595	Tb927.10.14390	Tb927.10.14390	POB3	Tb927.10.14390 | organism=Trypanosoma_brucei_TREU927 | product=hypothetical protein, conserved | location=Tb927_10_v5.1:3499848-3501515(-) | length=555 | sequence_SO=chromosome | SO=protein_coding	38.4	60.759	0	95.287	0.0436986	0.358613	-0.0217003	0.310425	0.0222578	0.822974	-0.00974959	0.714581	33.3	28.8	31	9	11	11	1.08084	1.0236	0.98986	0.112147	0.0336521	-0.0147036	19.898	32.337	30.289	9	11	11	219880000	112510000	107370000	263310000	131900000	131410000	285580000	143600000	141980000	32.6	35.3	31.4	10	11	11
596	Tb927.10.14430	Tb927.10.14430		Tb927.10.14430 | organism=Trypanosoma_brucei_TREU927 | product=hypothetical protein, conserved | location=Tb927_10_v5.1:3519937-3522699(-) | length=920 | sequence_SO=chromosome | SO=protein_coding	2.3	100.66	0	15.561			-0.391249	0.0807922	-0.239775	0.307679	-0.0277791	0.903726	2.3	2.3	0	1	1	0	0.78125	0.96256		-0.356144	-0.0550516					1	1	0	14281000	6938900	7342400	9386500	5435400	3951200	0	0	0	2.3	2.3	2.3	1	1	1
597	Tb927.10.14470	Tb927.10.14470	IFT140	Tb927.10.14470 | organism=Trypanosoma_brucei_TREU927 | product=intraflagellar transport protein IFT140, putative (IFT140) | location=Tb927_10_v5.1:3531079-3536169(-) | length=1696 | sequence_SO=chromosome | SO=protein_coding	13.3	186.61	0	195.91	-0.0162542	0.614504	-0.144574	0.133526	0.0461875	0.656147	-0.0269136	0.229224	9.3	8.8	9	9	9	9	0.955657	1.0208	0.99101	-0.0654344	0.0297002	-0.0130285	27.949	16.487	29.309	12	10	11	149840000	75501000	74341000	145160000	72922000	72238000	158600000	79126000	79473000	9.1	9.1	10.4	9	9	11
598	Tb927.10.1450	Tb927.10.1450	CAAP1	Tb927.10.1450 | organism=Trypanosoma_brucei_TREU927 | product=hypothetical protein, conserved | location=Tb927_10_v5.1:376955-385573(-) | length=2872 | sequence_SO=chromosome | SO=protein_coding	40.6	329.64	0	234.38	-0.0352	0.131678	-0.0663086	0.127688	-0.0660415	0.192988	-0.037495	0.0207637	38.6	31.4	30.1	7	7	5	0.991473	0.97809	0.95841	-0.0123541	-0.0319609	-0.0612851	13.585	20.94	10.518	9	9	7	617790000	313430000	304370000	514380000	273510000	240870000	425320000	220820000	204490000	38.6	29.7	30.1	7	6	5
599	Tb927.10.14500	Tb927.10.14500		Tb927.10.14500 | organism=Trypanosoma_brucei_TREU927 | product=hypothetical protein, conserved | location=Tb927_10_v5.1:3544230-3545243(-) | length=337 | sequence_SO=chromosome | SO=protein_coding	43.3	37.027	0	256.67	-0.00814001	0.862416	0.0537011	0.262463	0.0129291	0.638724	-0.0672385	0.173826	35.9	29.4	30	8	7	7	1.00624	1.0378	0.94153	0.00897255	0.0535284	-0.086921	10.166	4.8625	8.7849	12	10	10	417430000	220930000	196500000	363390000	196950000	166440000	337390000	169990000	167400000	35.9	35.9	31.2	8	8	7
600	Tb927.10.14510	Tb927.10.14510		Tb927.10.14510 | organism=Trypanosoma_brucei_TREU927 | product=hypothetical protein, conserved | location=Tb927_10_v5.1:3547205-3549769(-) | length=854 | sequence_SO=chromosome | SO=protein_coding	24.4	95.105	0	83.096	0.00163573	0.978453	0.117004	0.100403	0.127242	0.0720575	0.138882	0.0504979	16.4	16.2	20.4	8	8	10	1.07631	0.95134	0.97995	0.106094	-0.0719671	-0.02922	11.953	19.774	25.417	8	8	9	165480000	93857000	71623000	154770000	82413000	72358000	199510000	103990000	95512000	15	20.4	15.2	7	10	7
601	Tb927.10.14520	Tb927.10.14520	BBP52	Tb927.10.14520 | organism=Trypanosoma_brucei_TREU927 | product=hypothetical protein, conserved | location=Tb927_10_v5.1:3550424-3551824(-) | length=466 | sequence_SO=chromosome | SO=protein_coding	6.2	51.566	0	98.407			0.043372	0.763954					3	0	3.2	1	0	1			0.90844			-0.138537				0	0	1	0	0	0	0	0	0	13481000	7271000	6209500	6.2	3.2	3.2	2	1	1
602	Tb927.10.14530	Tb927.10.14530	Rpn8	Tb927.10.14530 | organism=Trypanosoma_brucei_TREU927 | product=proteasome regulatory non-ATPase subunit 8,26S proteasome regulatory subunit (Rpn8) | location=Tb927_10_v5.1:3552922-3554067(-) | length=381 | sequence_SO=chromosome | SO=protein_coding	21.5	42.35	0	71.717	-0.122667	0.0749384	0.00607925	0.8903	-0.0299862	0.75084	0.00500934	0.912418	17.1	16	16	3	3	3	0.917515	0.95911	0.88052	-0.124196	-0.0602318	-0.183572	13.146	1.6299	7.3834	3	4	4	54328000	24753000	29575000	46201000	23569000	22632000	47192000	25676000	21516000	16	16	11.5	3	3	2
603	Tb927.10.14550	Tb927.10.14550	HEL67	Tb927.10.14550 | organism=Trypanosoma_brucei_TREU927 | product=ATP-dependent DEAD/H RNA helicase, putative | location=Tb927_10_v5.1:3565941-3567923(-) | length=660 | sequence_SO=chromosome | SO=protein_coding	49.5	71.366	0	309.84	0.0158379	0.379758	0.00141438	0.910742	0.0360076	0.0490681	0.0177513	0.418257	42.4	38.2	43.2	18	17	19	0.997108	1.0059	1.0304	-0.00417776	0.00848689	0.0432045	8.7253	6.4249	7.4956	26	26	26	3483800000	1781400000	1702400000	3458900000	1839600000	1619200000	3581800000	1882000000	1699800000	43.5	35.8	30.6	20	16	16
604	Tb927.10.14560;Tb11.v5.0477	Tb927.10.14560;Tb11.v5.0477		Tb927.10.14560 | organism=Trypanosoma_brucei_TREU927 | product=hypothetical protein, conserved | location=Tb927_10_v5.1:3567127-3569136(-) | length=669 | sequence_SO=chromosome | SO=protein_coding;Tb11.v5.0477 | organism=Trypanosoma_brucei_TREU927 | produc	8.7	75.126	0	69.103	-0.105603	0.715457							3	5.5	5.5	1	2	2	0.736214	1.3074	0.8341	-0.441802	0.386701	-0.261708		0.68432	15.382	1	2	2	6817200	3454500	3362800	11325000	5599800	5725500	13812000	8895000	4917500	0	0	3.1	0	0	1
605	Tb927.10.14570	Tb927.10.14570		Tb927.10.14570 | organism=Trypanosoma_brucei_TREU927 | product=hypothetical protein, conserved | location=Tb927_10_v5.1:3570449-3572605(-) | length=718 | sequence_SO=chromosome | SO=protein_coding	13.5	81.138	0	28.189	0.115615	0.161403	-0.108144	0.131328	0.0552221	0.190725	-0.134872	0.00404282	9.3	5.8	3.6	5	3	2	1.00878	1.1404	1.1055	0.0126064	0.18954	0.144699	34.7	56.867	20.307	5	4	2	86441000	50494000	35947000	39685000	20878000	18807000	23056000	12157000	10899000	7.1	7.1	5.3	4	4	3
606	Tb927.11.4820;Tb927.10.14580	Tb927.11.4820;Tb927.10.14580		Tb927.11.4820 | organism=Trypanosoma_brucei_TREU927 | product=60S ribosomal protein L17, putative | location=Tb927_11_v5.1:1386998-1387498(+) | length=166 | sequence_SO=chromosome | SO=protein_coding;Tb927.10.14580 | organism=Trypanosoma_brucei_TREU927 | p	28.9	19.105	0	150.16	0.0100725	0.723596	0.0617771	0.0431852	-0.0424557	0.200774	0.174771	0.063019	28.9	28.9	19.9	5	5	4	0.973805	1.0306	1.0175	-0.0382957	0.0434845	0.0250288	4.7141	1.9375	3.3761	8	8	4	1460600000	829430000	631140000	2180300000	1139700000	1040600000	2513300000	1306400000	1206800000	28.9	28.9	19.3	5	5	3
607	Tb927.10.14710;Tb927.10.14600	Tb927.10.14710;Tb927.10.14600	RPS2	Tb927.10.14710 | organism=Trypanosoma_brucei_TREU927 | product=40S ribosomal protein S2, putative (RPS2) | location=Tb927_10_v5.1:3591980-3592780(-) | length=266 | sequence_SO=chromosome | SO=protein_coding;Tb927.10.14600 | organism=Trypanosoma_brucei_TREU	60.2	28.642	0	219.93	-0.0500865	0.0121167	0.0703704	0.0557252	-0.00642168	0.363423	0.133711	0.0580947	51.1	52.6	52.6	14	14	14	0.961538	0.97332	0.96282	-0.0565835	-0.0390139	-0.054662	9.5493	22.151	15.411	24	26	22	4418800000	2113500000	2305300000	3425900000	1697300000	1728700000	3539800000	1672200000	1867700000	57.1	56.8	55.3	15	14	13
608	Tb927.10.14610	Tb927.10.14610		Tb927.10.14610 | organism=Trypanosoma_brucei_TREU927 | product=leucine-rich repeat protein (LRRP), putative | location=Tb927_10_v5.1:3576577-3579888(-) | length=1103 | sequence_SO=chromosome | SO=protein_coding	9.9	121.48	0	23.989	0.0308438	0.581097	0.0946597	0.124312	-0.155138	0.25231	-0.136567	0.259979	8	8	7.4	5	6	5	1.09079	0.98734	0.99003	0.125368	-0.0183811	-0.0144559	22.675	17.086	31.72	6	5	6	145460000	78267000	67192000	153780000	76806000	76974000	102090000	56155000	45938000	6.8	8	8	4	5	5
609	Tb927.10.14660	Tb927.10.14660		Tb927.10.14660 | organism=Trypanosoma_brucei_TREU927 | product=hypothetical protein, conserved | location=Tb927_10_v5.1:3585243-3586418(-) | length=391 | sequence_SO=chromosome | SO=protein_coding	4.1	43.861	0.0002918	3.71	-0.0139191	0.950326	0.162563	0.151699	-0.061047	0.273806			4.1	4.1	4.1	1	1	1	0.768462	1.0272	1.2307	-0.379954	0.0387171	0.299479				1	1	1	4527500	2149100	2378400	4409600	2416500	1993100	3655900	1836500	1819400	4.1	4.1	4.1	1	1	1
610	Tb927.10.14680	Tb927.10.14680		Tb927.10.14680 | organism=Trypanosoma_brucei_TREU927 | product=ribosome biogenesis protein, putative | location=Tb927_10_v5.1:3587618-3588541(-) | length=307 | sequence_SO=chromosome | SO=protein_coding	27.4	35.673	0	42.165	-0.0867104	0.559967	-0.332088	0.240427	-0.137981	0.770161			4.2	12.1	9.1	1	3	2	0.911245	0.82598	1.1094	-0.134089	-0.275821	0.14978		38.722	21.934	1	4	3	43424000	22704000	20720000	63032000	45795000	17237000	55053000	33133000	21919000	7.2	7.2	5.5	2	2	2
611	Tb927.10.14700	Tb927.10.14700		Tb927.10.14700 | organism=Trypanosoma_brucei_TREU927 | product=hypothetical protein, conserved | location=Tb927_10_v5.1:3590505-3591533(-) | length=342 | sequence_SO=chromosome | SO=protein_coding	27.2	37.7	0	21.819	0.00568456	0.892187	-0.0854742	0.295963	-0.0648136	0.130948	-0.0726194	0.0807461	16.4	27.2	24.9	5	6	5	0.970026	0.98812	1.0557	-0.0439044	-0.0172418	0.0781999	6.2657	12.714	9.5498	9	9	8	1025000000	486690000	538360000	1027100000	533380000	493700000	1198300000	618400000	579860000	16.4	12.9	12.9	5	4	4
612	Tb927.10.14730;Tb11.v5.1062	Tb927.10.14730;Tb11.v5.1062	J15	Tb927.10.14730 | organism=Trypanosoma_brucei_TREU927 | product=chaperone protein DNAj, putative | location=Tb927_10_v5.1:3594958-3596289(-) | length=443 | sequence_SO=chromosome | SO=protein_coding;Tb11.v5.1062 | organism=Trypanosoma_brucei_TREU927 | produ	17.6	52.53	0	70.161	-0.0667063	0.17043	-0.163067	0.111059	0.069564	0.651101	-0.271743	0.079608	8.4	7.7	7.7	3	3	3	0.914746	0.96712	0.98396	-0.128557	-0.0482332	-0.0233284	27.441	29.609	33.224	4	3	3	52060000	24354000	27706000	47973000	27523000	20451000	50628000	24863000	25765000	9.3	10.2	7.7	3	4	3
613	Tb927.10.14740;Tb927.10.14620;Tb11.v5.1063	Tb927.10.14740;Tb927.10.14620;Tb11.v5.1063		Tb927.10.14740 | organism=Trypanosoma_brucei_TREU927 | product=hypothetical protein, conserved | location=Tb927_10_v5.1:3596415-3597572(-) | length=385 | sequence_SO=chromosome | SO=protein_coding;Tb927.10.14620 | organism=Trypanosoma_brucei_TREU927 | prod	35.1	44.177	0	177.71	-0.0486759	0.248015	0.0780364	0.194114	-0.0343942	0.0510394	0.282483	0.0518701	19.7	22.9	22.9	4	5	5	0.947867	0.94578	1.0081	-0.077243	-0.0804235	0.0116388	4.5264	17.882	13.188	6	7	6	90217000	47824000	42393000	89176000	49066000	40110000	104780000	55484000	49300000	14.3	14.3	15.6	3	3	4
614	Tb927.10.14750;Tb927.10.14630	Tb927.10.14750;Tb927.10.14630		Tb927.10.14750 | organism=Trypanosoma_brucei_TREU927 | product=fibrillarin, putative | location=Tb927_10_v5.1:3598142-3599056(-) | length=304 | sequence_SO=chromosome | SO=protein_coding;Tb927.10.14630 | organism=Trypanosoma_brucei_TREU927 | product=fibril	48.7	31.672	0	257.21	-0.00804351	0.161083	0.0275149	0.315025	-0.0368482	0.199309	-0.0353248	0.259217	40.8	44.4	44.4	10	11	11	0.99295	0.99098	0.99941	-0.0102069	-0.0130722	-0.000851441	14.592	20.984	28.163	12	15	15	968390000	492230000	476160000	1205800000	599500000	606300000	1303000000	713370000	589640000	42.4	48.7	44.4	11	13	11
615	Tb927.10.14760	Tb927.10.14760		Tb927.10.14760 | organism=Trypanosoma_brucei_TREU927 | product=hypothetical protein, conserved | location=Tb927_10_v5.1:3599574-3600143(-) | length=189 | sequence_SO=chromosome | SO=protein_coding	5.8	20.51	0.0088703	2.068	-0.0244143	0.868561	-0.194955	0.13511					5.8	5.8	5.8	1	1	1	0.832154	1.1345	1.0068	-0.265077	0.182057	0.00977712				1	1	1	82318000	37174000	45145000	71382000	33963000	37419000	80581000	43393000	37188000	5.8	5.8	5.8	1	1	1
616	Tb927.10.14770	Tb927.10.14770	AKB1	Tb927.10.14770 | organism=Trypanosoma_brucei_TREU927 | product=protein kinase, putative | location=Tb927_10_v5.1:3600652-3602574(-) | length=640 | sequence_SO=chromosome | SO=protein_coding	31.2	70.531	0	113.09	-0.0549203	0.379109	0.0150536	0.601832	0.0205564	0.736597	0.0123284	0.263933	21.4	26.7	25.3	10	11	10	1.00612	0.90042	0.98471	0.00879836	-0.15133	-0.0222292	13.563	13.344	14.909	12	15	14	355180000	180560000	174630000	269010000	146660000	122350000	278290000	152260000	126030000	23.8	23.8	27.3	10	9	11
617	Tb927.10.14780	Tb927.10.14780	CBPK1	Tb927.10.14780 | organism=Trypanosoma_brucei_TREU927 | product=protein kinase, putative,mitogen-activated protein kinase kinase kinase, putative | location=Tb927_10_v5.1:3603549-3604403(-) | length=284 | sequence_SO=chromosome | SO=protein_coding	72.2	31.375	0	323.31	-0.105752	0.220713	0.0997989	0.153549	0.0816773	0.268071	0.0477247	0.607607	59.2	59.2	56.3	11	13	12	1.00264	0.86844	0.92175	0.00379929	-0.203502	-0.117553	24.798	20.849	29.852	15	17	16	358430000	182480000	175960000	396340000	221320000	175020000	370880000	204320000	166560000	71.8	71.8	60.2	14	14	11
618	Tb927.10.14790	Tb927.10.14790		Tb927.10.14790 | organism=Trypanosoma_brucei_TREU927 | product=aminopeptidase, putative,metallo-peptidase, Clan MG, Family M24 | location=Tb927_10_v5.1:3606028-3607176(-) | length=382 | sequence_SO=chromosome | SO=protein_coding	41.9	42.69	0	217.4	-0.0289083	0.29333	-0.0241957	0.0778056	-0.0619913	0.137158	0.00131026	0.9485	39.8	35.6	38	13	13	13	1.007	0.97431	0.95977	0.0100617	-0.0375472	-0.0592394	8.8779	14.124	6.2986	16	14	16	1717100000	846720000	870380000	1397200000	733170000	664060000	1685400000	905900000	779550000	35.3	27.7	28.5	12	10	12
619	Tb927.10.14810	Tb927.10.14810	mbf1	Tb927.10.14810 | organism=Trypanosoma_brucei_TREU927 | product=hypothetical protein, conserved | location=Tb927_10_v5.1:3611012-3611494(-) | length=160 | sequence_SO=chromosome | SO=protein_coding	43.1	17.974	0	62.937	-0.0126251	0.82696	-0.220266	0.0421318	-0.251122	0.00420061	-0.342218	0.00395183	38.1	34.4	38.1	5	5	5	0.943663	1.0613	0.97262	-0.0836559	0.0858325	-0.0400518	10.379	7.7787	7.7144	6	5	6	380040000	190030000	190010000	344530000	184400000	160120000	441800000	244360000	197440000	26.2	26.2	21.9	4	4	3
620	Tb927.10.14840;Tb927.10.14830;Tb927.10.14820	Tb927.10.14840;Tb927.10.14830;Tb927.10.14820	MCP5a	Tb927.10.14840 | organism=Trypanosoma_brucei_TREU927 | product=mitochondrial carrier protein (MCP5a) | location=Tb927_10_v5.1:3615071-3615994(-) | length=307 | sequence_SO=chromosome | SO=protein_coding;Tb927.10.14830 | organism=Trypanosoma_brucei_TREU927	54.4	34.074	0	260.72	0.011076	0.675163	-0.127829	0.00835168	-0.00782912	0.748151	-0.131576	0.0382612	51.1	50.8	53.7	16	17	18	0.976372	1.0248	1.0227	-0.0344975	0.0353424	0.032383	8.9281	9.9846	7.9186	37	40	40	8674500000	4477700000	4196800000	9130800000	4700000000	4430800000	12627000000	6617300000	6009500000	48.2	48.2	50.8	14	15	16
621	Tb927.10.14860	Tb927.10.14860	NDUFA6	Tb927.10.14860 | organism=Trypanosoma_brucei_TREU927 | product=hypothetical protein, conserved | location=Tb927_10_v5.1:3624761-3626902(+) | length=713 | sequence_SO=chromosome | SO=protein_coding	14.2	83.434	0	63.227	-0.0995819	0.122443	-0.108248	0.185479	0.0205298	0.126929	0.0292905	0.68534	7.3	5.6	11.2	4	3	6	0.94509	0.88675	0.97005	-0.081476	-0.173401	-0.043869	19.389	17.412	12.652	6	4	5	72195000	35092000	37103000	40607000	24363000	16244000	70351000	38598000	31753000	8.6	7.3	9.7	5	4	6
622	Tb927.10.14870	Tb927.10.14870		Tb927.10.14870 | organism=Trypanosoma_brucei_TREU927 | product=hypothetical protein, conserved | location=Tb927_10_v5.1:3627364-3629409(+) | length=681 | sequence_SO=chromosome | SO=protein_coding	16.2	75.914	0	46.36	-0.133353	0.235679	-0.0254778	0.338607	-0.126214	0.0879938	-0.0240726	0.734837	16.2	14.2	12.2	8	5	4	0.958773	0.81662	0.96791	-0.0607392	-0.292263	-0.0470552	18.788	41.057	12.734	10	9	7	179860000	87268000	92592000	193620000	101600000	92023000	189190000	102630000	86561000	12	10.1	14.2	5	4	6
623	Tb927.10.1490;Tb11.v5.0875	Tb927.10.1490	MKT1L	Tb927.10.1490 | organism=Trypanosoma_brucei_TREU927 | product=hypothetical protein, conserved | location=Tb927_10_v5.1:394070-397732(-) | length=1220 | sequence_SO=chromosome | SO=protein_coding	25.7	134.81	0	323.31	0.0258804	0.470528	0.0405599	0.0945939	0.0022706	0.93145	0.142854	0.0824949	22.6	23	20.4	17	17	16	0.981162	1.022	1.0524	-0.0274372	0.0313952	0.0736832	10.581	22.64	13.635	22	20	18	670020000	344870000	325150000	632490000	331300000	301200000	717200000	381680000	335520000	23.3	22.3	21.2	17	17	15
624	Tb927.10.14930	Tb927.10.14930	ZC3H39	Tb927.10.14930 | organism=Trypanosoma_brucei_TREU927 | product=zinc finger protein family member, putative (ZC3H39) | location=Tb927_10_v5.1:3649025-3649882(+) | length=285 | sequence_SO=chromosome | SO=protein_coding	48.8	31.519	0	323.31	-0.000399497	0.985733	0.00654014	0.708558	-0.0142776	0.488545	0.00200422	0.958645	42.8	45.3	42.5	7	8	8	1.02246	1.0021	0.97517	0.0320494	0.00302648	-0.0362744	9.4499	9.6095	16.01	8	10	9	312510000	160830000	151670000	307050000	167020000	140030000	362960000	190990000	171970000	42.5	36.1	45.3	7	6	8
625	Tb927.10.14950	Tb927.10.14950	ZC3H40	Tb927.10.14950 | organism=Trypanosoma_brucei_TREU927 | product=RNA binding protein, putative,zinc finger protein family member, putative (ZC3H40) | location=Tb927_10_v5.1:3654477-3655775(+) | length=432 | sequence_SO=chromosome | SO=protein_coding	56.7	46.194	0	114.4	-0.0370219	0.415547	0.0377265	0.271414	-0.00902247	0.866556	0.0143283	0.7074	53	46.3	51.4	13	12	13	1.02379	0.942	0.96007	0.033924	-0.086201	-0.0587885	7.574	17.54	14.391	16	15	15	578810000	293430000	285380000	525410000	289680000	235730000	572400000	315090000	257300000	56.7	53	46.5	15	13	12
626	Tb927.10.14980	Tb927.10.14980	IFT52	Tb927.10.14980 | organism=Trypanosoma_brucei_TREU927 | product=intraflagellar transport protein IFT52, putative (IFT52) | location=Tb927_10_v5.1:3658942-3660909(+) | length=655 | sequence_SO=chromosome | SO=protein_coding	38.5	72.377	0	295	-0.0297674	0.343907	-0.0259984	0.183842	0.0654883	0.188658	-0.0678915	0.197331	30.5	25.5	25.5	11	11	11	0.983091	1.0065	0.94997	-0.0246034	0.00934717	-0.0740461	33.461	26.428	31.841	12	13	13	285560000	143290000	142270000	301640000	152140000	149500000	289230000	145910000	143320000	25.5	25.5	18.3	11	11	7
627	Tb927.10.14990	Tb927.10.14990	IFT80	Tb927.10.14990 | organism=Trypanosoma_brucei_TREU927 | product=intraflagellar transport protein IFT80/CHE2, putative (IFT80) | location=Tb927_10_v5.1:3663015-3665363(+) | length=782 | sequence_SO=chromosome | SO=protein_coding	19.4	86.676	0	63.074	0.0228903	0.800659	-0.00601526	0.884797	0.0278959	0.24818	-0.0088208	0.705706	12.8	14.8	13	8	8	7	1.04646	1.0976	0.91307	0.0655212	0.134352	-0.131203	8.879	17.051	22.05	7	10	8	109080000	54455000	54623000	153550000	79513000	74039000	86478000	46712000	39766000	12.4	13.9	14.8	6	7	8
628	Tb927.10.1500	Tb927.10.1500	MetRS	Tb927.10.1500 | organism=Trypanosoma_brucei_TREU927 | product=methionyl-tRNA synthetase, putative (MetRS) | location=Tb927_10_v5.1:401714-404035(-) | length=773 | sequence_SO=chromosome | SO=protein_coding	38.6	86.91	0	323.31	0.0409644	0.317923	0.0235472	0.53659	0.21965	0.0436094	0.143576	0.140323	30.1	34.8	35.6	15	19	19	1.07404	1.0059	1.0079	0.103054	0.00848689	0.0113525	13.162	11.989	19.253	22	29	27	1162300000	600750000	561580000	1607000000	840950000	766030000	1630700000	840320000	790380000	35.2	30.3	35.4	18	15	18
629	Tb927.10.15000	Tb927.10.15000		Tb927.10.15000 | organism=Trypanosoma_brucei_TREU927 | product=hypothetical protein, conserved | location=Tb927_10_v5.1:3666262-3667530(+) | length=422 | sequence_SO=chromosome | SO=protein_coding	20.6	48.002	0	133.51	-0.0827427	0.0843276	-0.0798716	0.31989	0.0723365	0.124982	0.365166	0.583785	14.2	16.8	14.5	4	5	4	0.938703	0.97629	0.91869	-0.0912598	-0.0346183	-0.12235	23.983	20.967	13.186	4	5	4	71633000	34835000	36799000	70956000	33369000	37587000	61128000	31589000	29539000	20.6	18	14.5	6	5	4
630	Tb927.10.15010	Tb927.10.15010		Tb927.10.15010 | organism=Trypanosoma_brucei_TREU927 | product=lipoic acid synthetase, mitochondrial precursor, putative | location=Tb927_10_v5.1:3668325-3669554(+) | length=409 | sequence_SO=chromosome | SO=protein_coding	15.2	45.476	0	21.275	-0.0416128	0.293088			0.0700976	0.87725			3.9	9.3	9.3	1	2	2	1.00704	0.97055	0.93833	0.0101198	-0.0431256	-0.0918327		7.2224	8.4672	1	2	2	35683000	18581000	17102000	63305000	34868000	28437000	63593000	33010000	30583000	0	5.4	5.4	0	1	1
631	Tb927.10.15080	Tb927.10.15080	WDR1	Tb927.10.15080 | organism=Trypanosoma_brucei_TREU927 | product=hypothetical protein, conserved | location=Tb927_10_v5.1:3682966-3687870(+) | length=1634 | sequence_SO=chromosome | SO=protein_coding	1.7	180.2	0	5.0738	-0.360438	0.319929	-0.141606	0.71407					1.7	0.5	0.5	2	1	1	0.532822	0.91781	0.9664	-0.908275	-0.123733	-0.0493076	82.939			2	1	1	49297000	20840000	28457000	28768000	15119000	13649000	30377000	16231000	14146000	1.7	1.2	0.5	2	1	1
632	Tb927.10.1510	Tb927.10.1510	NOT1	Tb927.10.1510 | organism=Trypanosoma_brucei_TREU927 | product=NOT1 (NOT1) | location=Tb927_10_v5.1:405276-412256(-) | length=2326 | sequence_SO=chromosome | SO=protein_coding	41.5	259.12	0	323.31	-0.00137532	0.91523	0.119905	0.00544531	0.0194036	0.494047	0.15978	0.00149587	35.1	32.7	34	64	61	64	1.01188	0.98465	1.0008	0.0170374	-0.0223171	0.00115369	18.909	34.116	38.09	83	78	73	3322400000	1697500000	1624900000	2847300000	1480800000	1366500000	2808600000	1485900000	1322800000	33.1	34.3	31.6	61	63	58
633	Tb927.2.5910;Tb927.10.15120	Tb927.2.5910;Tb927.10.15120		Tb927.2.5910 | organism=Trypanosoma_brucei_TREU927 | product=40S ribosomal protein S13, putative | location=Tb927_02_v5.1:1077046-1077501(+) | length=151 | sequence_SO=chromosome | SO=protein_coding;Tb927.10.15120 | organism=Trypanosoma_brucei_TREU927 | pr	34.4	17.309	0	24.926	-0.039734	0.130092	0.085544	0.0786479	0.0201139	0.398873	0.163146	0.011325	26.5	21.9	21.9	5	4	4	0.991179	0.97367	0.95401	-0.0127832	-0.0384952	-0.0679237	8.7933	3.4961	11.69	9	7	6	1491200000	761170000	729990000	1543100000	812270000	730800000	1544600000	807110000	737490000	31.8	31.8	27.2	6	6	5
634	Tb927.10.15130	Tb927.10.15130	SEC22	Tb927.10.15130 | organism=Trypanosoma_brucei_TREU927 | product=synaptobrevin-type vesicle transport protein, putative,protein SLY2 (SEC22) | location=Tb927_10_v5.1:3692791-3693558(+) | length=255 | sequence_SO=chromosome | SO=protein_coding	11.4	29.48	0	10.839	-0.130146	0.184754	-0.177799	0.347048	-0.0430481	0.12458			5.5	11.4	11.4	1	2	2	0.86103	0.99876	0.88713	-0.215865	-0.00179005	-0.172783		18.606	21.46	1	2	2	16913000	9145800	7767000	23041000	11878000	11163000	23064000	13026000	10038000	5.5	5.5	11.4	1	1	2
635	Tb927.10.15170	Tb927.10.15170		Tb927.10.15170 | organism=Trypanosoma_brucei_TREU927 | product=hypothetical protein, conserved | location=Tb927_10_v5.1:3699405-3701492(+) | length=695 | sequence_SO=chromosome | SO=protein_coding	14.4	77.347	0	47.12	-0.0459367	0.477436	0.00959631	0.883898	-0.080954	0.184437	-0.152052	0.201989	12.5	10.1	10.9	5	4	4	0.932923	0.93453	1.0425	-0.10017	-0.0976871	0.0600474	6.0936	13.329	11.411	6	4	4	154930000	79817000	75116000	101700000	53109000	48588000	104400000	53469000	50926000	12.5	12.5	12.8	5	5	5
636	Tb927.10.15180	Tb927.10.15180		Tb927.10.15180 | organism=Trypanosoma_brucei_TREU927 | product=nucleosome assembly protein, putative | location=Tb927_10_v5.1:3702340-3703440(+) | length=366 | sequence_SO=chromosome | SO=protein_coding	33.3	41.302	0	169.81	-0.026349	0.353097	0.0226169	0.149532	-0.0506816	0.157417	0.0947738	0.0916012	26.5	33.3	33.3	9	11	11	0.957029	1.0088	0.98056	-0.0633649	0.0126402	-0.0283222	4.9648	4.3593	8.2897	13	15	16	1330300000	670930000	659420000	1502500000	787380000	715130000	1917600000	993940000	923620000	33.3	30.9	31.1	11	10	10
637	Tb927.10.1520	Tb927.10.1520	RAB21	Tb927.10.1520 | organism=Trypanosoma_brucei_TREU927 | product=small GTPase, putative,Ras-related protein, putative (RAB21) | location=Tb927_10_v5.1:414523-415332(-) | length=269 | sequence_SO=chromosome | SO=protein_coding	8.2	28.639	0.0055821	2.3148									5.2	3	0	1	1	0	0.954563	0.58499		-0.067088	-0.773516					1	1	0	15408000	7429500	7978300	14956000	9672100	5283900	0	0	0	0	0	3	0	0	1
638	Tb927.10.15210	Tb927.10.15210	CBP30	Tb927.10.15210 | organism=Trypanosoma_brucei_TREU927 | product=nuclear cap binding complex subunit CBP30 (CBP30) | location=Tb927_10_v5.1:3708384-3709196(+) | length=270 | sequence_SO=chromosome | SO=protein_coding	20.7	30.191	0	6.58	0.0784291	0.436326	0.0182675	0.865533			0.0549284	0.732402	8.9	8.9	12.2	1	1	2	0.993049	1.0032	1.1816	-0.0100637	0.00460925	0.240742				1	1	1	3688500	1446700	2241800	5314000	3287200	2026800	4734000	1920800	2813100	17.4	17.4	8.9	2	2	1
639	Tb927.10.15220	Tb927.10.15220		Tb927.10.15220 | organism=Trypanosoma_brucei_TREU927 | product=hypothetical protein, conserved | location=Tb927_10_v5.1:3709793-3710377(+) | length=194 | sequence_SO=chromosome | SO=protein_coding	9.3	22.101	0	135.86	-0.0317108	0.539545	-0.0216514	0.83967	0.0455023	0.611219			8.8	9.3	9.3	1	2	2	1.03295	0.93151	0.97296	0.046772	-0.102357	-0.0395476		4.9724	8.4225	1	2	2	23592000	13328000	10264000	20302000	11397000	8904700	20909000	10705000	10204000	8.8	8.8	9.3	1	1	2
640	Tb927.10.15280;Tb11.v5.0999	Tb927.10.15280;Tb11.v5.0999		Tb927.10.15280 | organism=Trypanosoma_brucei_TREU927 | product=hypothetical protein, conserved | location=Tb927_10_v5.1:3726748-3730341(+) | length=1197 | sequence_SO=chromosome | SO=protein_coding;Tb11.v5.0999 | organism=Trypanosoma_brucei_TREU927 | produ	4.8	131.3	0.00029833	4.0222									0	0	1.4	0	0	1			0.95888			-0.0605778				0	0	1	0	0	0	0	0	0	120560	67793	52764	3.3	2.3	0	2	1	0
641	Tb927.10.15290;Tb11.v5.0628	Tb927.10.15290		Tb927.10.15290 | organism=Trypanosoma_brucei_TREU927 | product=hypothetical protein, conserved | location=Tb927_10_v5.1:3731385-3736322(+) | length=1645 | sequence_SO=chromosome | SO=protein_coding	7.1	178.49	0	13.372	0.0336945	0.737599	0.187174	0.383777	-0.176237	0.490352	0.176038	0.467976	1	2.4	1.9	1	2	2	0.906701	1.0936	1.0817	-0.141302	0.129085	0.1133		15.324	41.514	1	2	2	2339900	1527200	812660	11152000	5197800	5954100	15203000	7228200	7974900	5.5	3.6	1.3	4	3	1
642	Tb927.10.15310	Tb927.10.15310		Tb927.10.15310 | organism=Trypanosoma_brucei_TREU927 | product=hypothetical protein, conserved | location=Tb927_10_v5.1:3745784-3747139(+) | length=451 | sequence_SO=chromosome | SO=protein_coding	6	47.654	0.00084436	3.1466									3.3	0	0	1	0	0	1.72073			0.783018						1	0	0	35190000	20036000	15154000	0	0	0	0	0	0	2.7	2.7	0	1	1	0
643	Tb927.10.15350	Tb927.10.15350	H3V	Tb927.10.15350 | organism=Trypanosoma_brucei_TREU927 | product=histone H3 variant (h3vaR) | location=Tb927_10_v5.1:3757935-3758354(+) | length=139 | sequence_SO=chromosome | SO=protein_coding	43.2	16.022	0	35.12	0.0782117	0.56625	0.217135	0.126299	0.159472	0.237348	0.138818	0.290181	43.2	43.2	43.2	3	3	3	1.22941	0.93967	1.0185	0.297963	-0.0897739	0.026446	35.076	5.396	5.6006	3	4	4	261740000	133440000	128300000	217810000	111920000	105900000	233370000	122790000	110580000	43.2	43.2	43.2	3	3	3
644	Tb927.10.15360	Tb927.10.15360		Tb927.10.15360 | organism=Trypanosoma_brucei_TREU927 | product=hypothetical protein, conserved | location=Tb927_10_v5.1:3763602-3768911(+) | length=1769 | sequence_SO=chromosome | SO=protein_coding	10.8	191.99	0	54.993	0.042487	0.00455592	0.0890171	0.432551	0.0764516	0.214313	0.264715	0.0234231	6	5.7	6.2	8	7	8	1.02768	1.034	1.028	0.0393845	0.0482362	0.0398403	10.308	7.302	21.371	9	6	8	136640000	68453000	68185000	101480000	50988000	50497000	133170000	74326000	58839000	6.7	6.7	6.7	8	8	8
645	Tb927.10.1540	Tb927.10.1540	ZC3H30	Tb927.10.1540 | organism=Trypanosoma_brucei_TREU927 | product=zinc finger protein family member, putative (ZC3H30) | location=Tb927_10_v5.1:420118-421812(-) | length=564 | sequence_SO=chromosome | SO=protein_coding	10.3	60.136	0	45.291	0.110418	0.312844	0.0773424	0.396473	-0.146829	0.61018			5.7	3.9	6.4	2	1	2	1.20408	1.053	0.99228	0.267931	0.0745054	-0.0111808			20.541	1	1	2	23155000	11048000	12108000	22058000	12606000	9451800	38874000	21703000	17171000	3.9	3.9	3.9	1	1	1
646	Tb927.10.15410	Tb927.10.15410	gMDH	Tb927.10.15410 | organism=Trypanosoma_brucei_TREU927 | product=glycosomal malate dehydrogenase (gMDH) | location=Tb927_10_v5.1:3786037-3787008(+) | length=323 | sequence_SO=chromosome | SO=protein_coding	54.5	33.71	0	127.58	0.0589203	0.237106	-0.072491	0.0873734	0.0350796	0.028391	-0.0548994	0.349135	42.1	47.7	47.7	12	14	14	0.995223	1.0495	1.0822	-0.00690837	0.0697022	0.113967	4.6169	14.058	5.3112	23	21	22	5722300000	2802700000	2919500000	5666500000	2861100000	2805400000	5927800000	2971300000	2956500000	45.5	52.3	52.9	13	14	14
647	Tb927.10.15420	Tb927.10.15420		Tb927.10.15420 | organism=Trypanosoma_brucei_TREU927 | product=hypothetical protein, conserved | location=Tb927_10_v5.1:3788615-3789787(+) | length=390 | sequence_SO=chromosome | SO=protein_coding	13.3	44.361	0	12.266	-0.349165	0.0613507			0.182679	0.00231543	0.082018	0.352673	7.4	5.1	7.9	2	1	2	0.727537	0.74773	0.88935	-0.458907	-0.419411	-0.169177	39.623	21.034	20.483	2	2	3	53119000	23030000	30089000	55819000	32290000	23529000	68622000	37918000	30704000	0	5.1	7.9	0	1	2
648	Tb927.10.15430	Tb927.10.15430		Tb927.10.15430 | organism=Trypanosoma_brucei_TREU927 | product=hypothetical protein, conserved | location=Tb927_10_v5.1:3790337-3792001(+) | length=554 | sequence_SO=chromosome | SO=protein_coding	11.4	59.61	0	57.834	-0.0305589	0.868585	0.00166481	0.982073			0.349884	0.504981	9	11.4	9	3	4	3	1.18115	0.994	0.7993	0.240196	-0.00868224	-0.323191	24.93	11.694	22.564	4	6	5	34140000	17337000	16803000	79264000	46351000	32912000	65424000	37898000	27525000	11.4	8.5	3.4	4	3	1
649	Tb927.10.15440	Tb927.10.15440		Tb927.10.15440 | organism=Trypanosoma_brucei_TREU927 | product=hypothetical protein, conserved | location=Tb927_10_v5.1:3792626-3793483(+) | length=285 | sequence_SO=chromosome | SO=protein_coding	13.7	32.727	0	61.497	-0.16978	0.713384	0.066474	0.239225					4.6	9.8	5.3	1	2	1	0.514986	1.2813	1.0647	-0.957395	0.357608	0.090447		39.861		1	2	1	4310000	1882300	2427700	13766000	6203200	7562400	15598000	7332200	8266000	5.3	5.3	5.3	1	1	1
650	Tb927.10.15490	Tb927.10.15490	GMD	Tb927.10.15490 | organism=Trypanosoma_brucei_TREU927 | product=GDP-mannose 4,6 dehydratase, putative | location=Tb927_10_v5.1:3803011-3804099(+) | length=362 | sequence_SO=chromosome | SO=protein_coding	5.2	40.548	0	23.044	0.0776453	0.141932	0.0550237	0.40781	-0.0574889	0.352441	0.1123	0.146909	5.2	5.2	5.2	1	1	1	1.00861	1.0844	1.0745	0.0123735	0.116897	0.103665	18.096			2	1	1	110130000	60420000	49711000	21096000	11543000	9552600	23492000	11866000	11626000	5.2	5.2	5.2	1	1	1
651	Tb927.10.1550	Tb927.10.1550	RPN5	Tb927.10.1550 | organism=Trypanosoma_brucei_TREU927 | product=proteasome regulatory non-ATP-ase subunit 5,19S proteasome regulatory subunit (RPN5) | location=Tb927_10_v5.1:425467-426915(-) | length=482 | sequence_SO=chromosome | SO=protein_coding	55.8	54.896	0	323.31	-0.0264476	0.385387	0.0104759	0.76015	0.0693074	0.0262094	-0.00240115	0.899305	42.9	46.1	47.1	14	18	18	0.95338	0.98304	1.0099	-0.0688771	-0.024678	0.0142124	19.554	23.756	23.233	16	20	19	677340000	333680000	343660000	652790000	339850000	312940000	638420000	333980000	304440000	35.1	33.6	39	13	13	15
652	Tb927.10.15520;Tb11.v5.0812	Tb927.10.15520;Tb11.v5.0812		Tb927.10.15520 | organism=Trypanosoma_brucei_TREU927 | product=signal recognition particle protein, putative | location=Tb927_10_v5.1:3807791-3809821(+) | length=676 | sequence_SO=chromosome | SO=protein_coding;Tb11.v5.0812 | organism=Trypanosoma_brucei_TR	23.4	76.262	0	275.86	0.0170917	0.744512	0.0780668	0.40716	0.0802325	0.172425	0.219211	0.178813	15.7	17.2	17	7	8	8	0.998104	0.96572	1.075	-0.00273852	-0.0503231	0.104337	18.009	19.808	15.633	10	11	10	239460000	118630000	120830000	264940000	145150000	119790000	268490000	142640000	125860000	13.5	15.7	15.1	6	7	7
653	Tb927.10.15530;Tb11.v5.0748	Tb927.10.15530;Tb11.v5.0748		Tb927.10.15530 | organism=Trypanosoma_brucei_TREU927 | product=ABC transport system ATP-binding protein, putative | location=Tb927_10_v5.1:3810513-3812321(+) | length=602 | sequence_SO=chromosome | SO=protein_coding;Tb11.v5.0748 | organism=Trypanosoma_bruc	45	67.522	0	221.88	-0.0362812	0.571028	0.0729219	0.0114946	0.00465063	0.912874	0.0201161	0.338865	31.4	31.7	30.6	15	15	15	1.04613	0.92058	0.96291	0.0650684	-0.119385	-0.0545271	14.483	23.302	13.549	20	20	20	422790000	218730000	204060000	633160000	358600000	274570000	617600000	322420000	295180000	36.4	32.1	32.4	15	14	15
654	Tb927.10.1560	Tb927.10.1560	NOP91	Tb927.10.1560 | organism=Trypanosoma_brucei_TREU927 | product=hypothetical protein, conserved | location=Tb927_10_v5.1:428456-430939(-) | length=827 | sequence_SO=chromosome | SO=protein_coding	18.6	91.596	0	39.664	-0.0905008	0.135824	0.07583	0.3231	-0.151084	0.0242105	-0.0785377	0.277447	13.4	13.2	15.5	8	8	9	0.972857	0.89309	0.95351	-0.0396999	-0.163123	-0.06868	17.825	20.994	12.828	9	8	9	327950000	169840000	158100000	221090000	119700000	101390000	242670000	130250000	112420000	11.7	10	13.5	7	6	8
655	Tb927.10.15640	Tb927.10.15640		Tb927.10.15640 | organism=Trypanosoma_brucei_TREU927 | product=hypothetical protein, conserved | location=Tb927_10_v5.1:3833524-3835638(+) | length=704 | sequence_SO=chromosome | SO=protein_coding	10.9	73.508	0	7.5921	0.075264	0.290116	0.0322636	0.697225	-0.0944953	0.454062	0.00900493	0.882351	1.7	6	6	1	3	3	0.981258	1.1083	1.0753	-0.0272956	0.148348	0.104739		38.112	15.161	1	3	3	12536000	6479500	6057000	24326000	12343000	11983000	29902000	14105000	15796000	5.5	5.5	6	3	3	3
656	Tb927.10.15660	Tb927.10.15660		Tb927.10.15660 | organism=Trypanosoma_brucei_TREU927 | product=hypothetical protein, conserved | location=Tb927_10_v5.1:3839256-3841595(+) | length=779 | sequence_SO=chromosome | SO=protein_coding	10.5	85.608	0	40.839	0.0141109	0.961815	-0.0963439	0.527751					4.6	3.9	1.7	3	2	1	0.791139	0.90511	1.4381	-0.337996	-0.143835	0.524164	19.15	19.411		3	2	1	58103000	23998000	34105000	17736000	9493800	8242500	2638500	1516600	1121900	6.9	6.9	2.6	3	3	1
657	Tb927.10.15700	Tb927.10.15700		Tb927.10.15700 | organism=Trypanosoma_brucei_TREU927 | product=hypothetical protein, conserved | location=Tb927_10_v5.1:3854999-3865357(+) | length=3452 | sequence_SO=chromosome | SO=protein_coding	0.6	377.23	0.00029815	4.0208	-0.889511	0.324232							0.2	0.4	0.4	1	1	1	0.782595	0.21002	0.95696	-0.353662	-2.2514	-0.0634695			15.049	1	1	2	18663000	8189000	10474000	607380	375540	231830	467790	313850	153930	0	0	0.4	0	0	1
658	Tb927.10.15720	Tb927.10.15720	RPN9	Tb927.10.15720 | organism=Trypanosoma_brucei_TREU927 | product=proteasome regulatory non-ATP-ase subunit 9,19S proteasome regulatory subunit (RPN9) | location=Tb927_10_v5.1:3869048-3870265(+) | length=405 | sequence_SO=chromosome | SO=protein_coding	40.2	45.989	0	40.467	0.00649041	0.851736	0.0367757	0.342213	0.0563947	0.000122924	0.0921008	0.0345286	29.4	31.6	31.6	10	10	11	0.981643	1.048	0.98525	-0.0267293	0.0676387	-0.0214383	9.8646	19.536	12.649	13	12	13	429830000	214590000	215240000	456120000	233850000	222270000	500680000	265770000	234910000	35.8	35.1	28.9	12	12	9
659	Tb927.10.15740	Tb927.10.15740		Tb927.10.15740 | organism=Trypanosoma_brucei_TREU927 | product=hypothetical protein, conserved | location=Tb927_10_v5.1:3886795-3888348(+) | length=517 | sequence_SO=chromosome | SO=protein_coding	2.7	55.844	0	10.004									2.7	0	0	1	0	0	0.982222			-0.0258793						1	0	0	8167500	5080200	3087300	0	0	0	0	0	0	2.7	2.7	0	1	1	0
660	Tb927.10.15760	Tb927.10.15760		Tb927.10.15760 | organism=Trypanosoma_brucei_TREU927 | product=hypothetical protein, conserved | location=Tb927_10_v5.1:3895573-3896520(+) | length=315 | sequence_SO=chromosome | SO=protein_coding	60.6	36.411	0	323.31	0.0174759	0.252567	-0.0240083	0.0628255	-0.000825166	0.969715	-0.105032	0.0119372	42.9	57.8	58.1	13	15	16	1.02734	1.0018	1.0076	0.0389101	0.00259452	0.010923	7.6938	5.5342	9.7083	24	25	25	2295100000	1204700000	1090400000	2695400000	1422800000	1272600000	2951600000	1537300000	1414300000	54.9	45.1	48.6	16	13	15
661	Tb927.10.15790	Tb927.10.15790	COX19	Tb927.10.15790 | organism=Trypanosoma_brucei_TREU927 | product=hypothetical protein, conserved | location=Tb927_10_v5.1:3902634-3903071(+) | length=145 | sequence_SO=chromosome | SO=protein_coding	31	16.775	0.00030713	4.4854	0.0226693	0.849274	0.0518582	0.532326	0.162871	0.033978			9	31	31	1	3	3	1.15258	1.0157	0.89544	0.204865	0.0224743	-0.159331	7.2792	96.674	79.094	2	3	3	13798000	8133300	5664700	45239000	30070000	15169000	51313000	32774000	18539000	15.9	15.9	15.9	2	2	2
662	Tb927.10.1580	Tb927.10.1580	MIC10-1	Tb927.10.1580 | organism=Trypanosoma_brucei_TREU927 | product=hypothetical protein, conserved | location=Tb927_10_v5.1:434005-434349(-) | length=114 | sequence_SO=chromosome | SO=protein_coding	21.1	12.232	0.00029691	3.9529	-0.0586193	0.278626					0.320118	0.0869488	13.2	7.9	19.3	2	1	2	1.00706	0.96039	0.91529	0.0101489	-0.0583077	-0.127699	8.9351		5.1265	2	1	2	50099000	28295000	21804000	21293000	10708000	10584000	41947000	24955000	16991000	13.2	0	7.9	1	0	1
663	Tb927.10.15810	Tb927.10.15810		Tb927.10.15810 | organism=Trypanosoma_brucei_TREU927 | product=hypothetical protein, conserved | location=Tb927_10_v5.1:3905467-3906090(+) | length=207 | sequence_SO=chromosome | SO=protein_coding	14	23.865	0.0035078	2.5505	-0.0741956	0.14563							7.2	14	14	1	2	2	0.979912	0.961	0.91009	-0.0292762	-0.0573917	-0.135919		6.2522	12.045	1	2	2	19100000	9142500	9957600	27693000	15833000	11860000	27138000	14387000	12751000	0	0	0	0	0	0
664	Tb927.10.15870	Tb927.10.15870		Tb927.10.15870 | organism=Trypanosoma_brucei_TREU927 | product=RNA binding protein, putative | location=Tb927_10_v5.1:3914983-3915708(+) | length=241 | sequence_SO=chromosome | SO=protein_coding	8.3	26.919	0	52.644	0.0188257	0.918237	0.226946	0.161249			0.0509727	0.757613	8.3	8.3	8.3	1	1	1	1.20283	0.8198	1.0546	0.266437	-0.286656	0.0766959				1	1	1	30928000	15837000	15090000	27803000	14721000	13082000	27906000	13794000	14112000	8.3	8.3	8.3	1	1	1
665	Tb927.9.15210;Tb927.10.1590	Tb927.9.15210;Tb927.10.1590		Tb927.9.15210 | organism=Trypanosoma_brucei_TREU927 | product=ribosomal protein L36, putative | location=Tb927_09_v5.1:2362520-2362849(+) | length=109 | sequence_SO=chromosome | SO=protein_coding;Tb927.10.1590 | organism=Trypanosoma_brucei_TREU927 | produc	41.3	12.457	0	22.37	-0.0227323	0.569516	0.0781635	0.0286308	-0.0214508	0.252863	0.174633	0.0283246	33.9	41.3	41.3	4	5	5	0.967773	0.95605	1.0309	-0.0472592	-0.064842	0.0439044	4.0806	2.5697	30.762	7	8	7	3473200000	1726200000	1747000000	3133200000	1657200000	1476000000	3080600000	1616100000	1464500000	34.9	41.3	41.3	4	5	5
666	Tb927.10.15960	Tb927.10.15960		Tb927.10.15960 | organism=Trypanosoma_brucei_TREU927 | product=hypothetical protein, conserved | location=Tb927_10_v5.1:3932498-3933190(+) | length=230 | sequence_SO=chromosome | SO=protein_coding	19.6	26.161	0	48.758	-0.0930426	0.643442	0.0701369	0.848034					7	19.6	13	1	3	2	0.738662	1.0414	1.0713	-0.437015	0.0585243	0.0993625		44.081	15.47	1	2	2	8700100	4170200	4529900	21597000	10480000	11117000	20021000	9148100	10872000	7	7	7	1	1	1
667	Tb927.10.1600	Tb927.10.1600	ATEL1	Tb927.10.1600 | organism=Trypanosoma_brucei_TREU927 | product=hypothetical protein, conserved | location=Tb927_10_v5.1:435352-436427(-) | length=357 | sequence_SO=chromosome | SO=protein_coding	5	39.53	0.00057937	3.5984									0	0	0	0	0	0										0	0	0	0	0	0	0	0	0	0	0	0	0	0	0	0	0	0
668	Tb927.10.16020	Tb927.10.16020		Tb927.10.16020 | organism=Trypanosoma_brucei_TREU927 | product=hypothetical protein, conserved | location=Tb927_10_v5.1:3947790-3948731(+) | length=313 | sequence_SO=chromosome | SO=protein_coding	7	34.706	0.0050694	2.3721									7	0	0	1	0	0	0.406009			-1.30042						1	0	0	5428900	1422000	4006900	0	0	0	0	0	0	7	7	0	1	1	0
669	Tb927.10.1610	Tb927.10.1610		Tb927.10.1610 | organism=Trypanosoma_brucei_TREU927 | product=hypothetical protein, conserved | location=Tb927_10_v5.1:438154-438597(-) | length=147 | sequence_SO=chromosome | SO=protein_coding	12.2	16.358	0.00029369	3.81									12.2	0	0	1	0	0										0	0	0	0	0	0	0	0	0	0	0	0	0	0	0	0	0	0
670	Tb927.10.16100;Tb11.v5.0411	Tb927.10.16100;Tb11.v5.0411		Tb927.10.16100 | organism=Trypanosoma_brucei_TREU927 | product=FK506-binding protein (FKBP)-type peptidyl-prolyl isomerase, putative | location=Tb927_10_v5.1:3959421-3960698(+) | length=425 | sequence_SO=chromosome | SO=protein_coding;Tb11.v5.0411 | organi	58.6	47.604	0	323.31	0.303788	0.00884342	0.92109	0.000700852	0.446415	0.000922167	0.720322	0.00065863	42.1	45.2	41.4	11	12	11	1.27912	1.2316	1.1939	0.355147	0.300534	0.255682	5.7327	6.0292	4.9545	16	18	17	1072000000	616970000	455040000	981140000	471290000	509850000	1088100000	541320000	546770000	47.8	46.4	38.6	13	13	10
671	Tb927.10.16120	Tb927.10.16120	IMPDH1	Tb927.10.16120 | organism=Trypanosoma_brucei_TREU927 | product=inosine-5-monophosphate dehydrogenase,IMP dehydrogenase | location=Tb927_10_v5.1:3965348-3966691(+) | length=447 | sequence_SO=chromosome | SO=protein_coding	45.4	48.481	0	323.31	-0.0218624	0.225509	-0.0600907	0.0755779	-0.0907558	0.0407372	-0.155784	0.124694	40	42.5	42.5	14	15	15	0.986777	0.96933	0.999	-0.0192037	-0.0449402	-0.00144342	8.6424	7.6209	7.3174	23	21	22	1952800000	993050000	959710000	2445400000	1304600000	1140900000	2469800000	1296600000	1173200000	40.5	40.5	37.6	15	15	14
672	Tb927.10.1630	Tb927.10.1630	ABCE1	Tb927.10.1630 | organism=Trypanosoma_brucei_TREU927 | product=unspecified product (RLI) | location=Tb927_10_v5.1:442367-444262(-) | length=631 | sequence_SO=chromosome | SO=protein_coding	31.7	71.078	0	225.38	0.0148628	0.716822	-0.1156	0.139496	-0.0986441	0.0827497	-0.0691038	0.280357	21.9	16.3	17.7	12	8	9	1.05353	0.96728	1.0121	0.0752312	-0.0479945	0.0173518	31.228	9.55	14.982	16	12	14	768960000	393800000	375160000	625830000	331380000	294450000	791040000	420710000	370340000	24.6	21.7	18.4	13	11	9
673	Tb927.10.1690	Tb927.10.1690	NBP35	Tb927.10.1690 | organism=Trypanosoma_brucei_TREU927 | product=nucleotide binding protein, putative (NBP 1) | location=Tb927_10_v5.1:454685-455623(+) | length=312 | sequence_SO=chromosome | SO=protein_coding	26.3	33.284	0	106.03	-0.0247861	0.491677	0.110837	0.182706	0.0217456	0.802056	0.123474	0.121927	17	22.8	23.1	2	3	4	1.01798	0.98421	0.94796	0.0257056	-0.0229619	-0.0771019	8.0111	2.7158	11.491	2	4	5	52238000	25366000	26872000	102140000	53703000	48432000	103520000	51260000	52258000	26	20.2	22.8	4	3	3
674	Tb927.10.170	Tb927.10.170		Tb927.10.170 | organism=Trypanosoma_brucei_TREU927 | product=pseudouridine synthase, Cbf5p | location=Tb927_10_v5.1:70843-72126(+) | length=427 | sequence_SO=chromosome | SO=protein_coding	29.3	48.285	0	24.679	0.0776508	0.40112	-0.0403608	0.650352	0.0350801	0.758679	-0.00773388	0.600707	19	19	23	6	6	7	1.15895	0.9729	1.0423	0.212818	-0.0396366	0.0597706	9.4353	6.1216	12.971	7	8	9	258140000	142860000	115280000	215620000	112430000	103190000	302550000	160600000	141950000	20.4	19.7	7	6	6	3
675	Tb927.10.1720	Tb927.10.1720		Tb927.10.1720 | organism=Trypanosoma_brucei_TREU927 | product=ATP-dependent DEAD/H RNA helicase, putative | location=Tb927_10_v5.1:459574-461364(+) | length=596 | sequence_SO=chromosome | SO=protein_coding	17.8	66.419	0	34.037	-0.0487268	0.107093	-0.0199949	0.748411	-0.122065	0.162105	0.0753934	0.167353	12.4	14.3	16.6	5	6	7	0.976276	0.9806	0.94391	-0.0346383	-0.0282633	-0.0832788	13.821	10.583	7.8588	6	7	9	194450000	104830000	89622000	161690000	81510000	80178000	258010000	133630000	124380000	12.4	12.4	15.4	6	6	7
676	Tb927.10.1730	Tb927.10.1730	PAMC3	Tb927.10.1730 | organism=Trypanosoma_brucei_TREU927 | product=hypothetical protein, conserved | location=Tb927_10_v5.1:461717-462790(+) | length=357 | sequence_SO=chromosome | SO=protein_coding	52.4	39.265	0	157.71	-0.00785352	0.763114	0.0193727	0.683595	-0.00358598	0.921868	0.10746	0.196147	33.9	43.1	47.6	8	10	11	0.98561	1.0256	0.97325	-0.0209111	0.0364682	-0.0391177	13.373	13.248	18.399	8	11	12	160130000	80580000	79547000	221970000	129090000	92883000	240480000	134770000	105710000	47.6	40.1	36.4	11	9	8
677	Tb927.10.180	Tb927.10.180	ATPF1G	Tb927.10.180 | organism=Trypanosoma_brucei_TREU927 | product=ATP synthase F1 subunit gamma protein, putative | location=Tb927_10_v5.1:72375-73292(+) | length=305 | sequence_SO=chromosome | SO=protein_coding	63.3	34.37	0	323.31	-0.0132174	0.710532	-0.0123468	0.744069	-0.0262676	0.520471	-0.00302129	0.937459	48.2	56.4	45.9	10	14	11	0.953743	0.99316	1.0271	-0.0683269	-0.00990194	0.0385767	2.7163	13.271	10.875	13	17	16	1545400000	723130000	822230000	1716500000	932730000	783730000	1344000000	713620000	630400000	47.9	48.9	44.9	12	12	11
678	Tb927.10.1810	Tb927.10.1810	RBX1	Tb927.10.1810 | organism=Trypanosoma_brucei_TREU927 | product=hypothetical protein, conserved | location=Tb927_10_v5.1:477290-477610(+) | length=106 | sequence_SO=chromosome | SO=protein_coding	32.1	12.18	0	57.945	-0.131046	0.267797	0.0728227	0.0623528	0.0274798	0.313513	-0.00839724	0.841328	32.1	32.1	32.1	2	2	2	1.02515	0.88452	0.83977	0.0358306	-0.177033	-0.251934	7.3847	12.448	3.1321	3	4	4	71969000	34258000	37710000	109340000	60284000	49059000	117240000	63396000	53849000	32.1	32.1	32.1	2	2	2
679	Tb927.10.1830	Tb927.10.1830		Tb927.10.1830 | organism=Trypanosoma_brucei_TREU927 | product=syntaxin, putative | location=Tb927_10_v5.1:480135-480827(+) | length=230 | sequence_SO=chromosome | SO=protein_coding	25.2	25.824	0	14.271	-0.282141	0.0120497			0.115204	0.439872	0.200717	0.0637899	13	18.7	18.7	1	2	2	0.852806	0.82423	0.79123	-0.229711	-0.278881	-0.337831		41.061	24.675	1	2	3	1350500	708880	641590	24289000	11799000	12490000	32227000	19433000	12794000	18.7	0	5.7	2	0	1
680	Tb927.10.1850	Tb927.10.1850		Tb927.10.1850 | organism=Trypanosoma_brucei_TREU927 | product=hypothetical protein, conserved | location=Tb927_10_v5.1:482620-483921(+) | length=433 | sequence_SO=chromosome | SO=protein_coding	3.2	46.845	0.0093604	2.0176									0	3.2	0	0	1	0		0.96195			-0.0559662					0	1	0	0	0	0	4807500	2932500	1875000	0	0	0	0	0	0	0	0	0
681	Tb927.10.1860	Tb927.10.1860		Tb927.10.1860 | organism=Trypanosoma_brucei_TREU927 | product=hypothetical protein, conserved | location=Tb927_10_v5.1:484268-485350(+) | length=360 | sequence_SO=chromosome | SO=protein_coding	15	39.134	0	41.07	0.100235	0.49334	0.0601785	0.166347	0.0772311	0.488535	-0.157938	0.438848	8.1	15	12.2	2	4	3	0.959877	1.0161	1.2629	-0.0590783	0.0230424	0.33674	88.109	3.5882	12.946	3	4	4	42050000	29427000	12624000	40773000	20973000	19800000	44251000	23970000	20281000	15	12.2	4.4	4	3	1
682	Tb927.10.1870	Tb927.10.1870		Tb927.10.1870 | organism=Trypanosoma_brucei_TREU927 | product=hypothetical protein, conserved | location=Tb927_10_v5.1:486998-487543(+) | length=181 | sequence_SO=chromosome | SO=protein_coding	9.4	21.648	0	5.3861							0.36688	0.122163	9.4	0	9.4	1	0	1	0.863856		1.2046	-0.211137		0.268554				1	0	1	14057000	5820100	8236800	0	0	0	10120000	3562000	6558300	9.4	9.4	0	1	1	0
683	Tb927.10.1890	Tb927.10.1890		Tb927.10.1890 | organism=Trypanosoma_brucei_TREU927 | product=calpain, putative,cysteine peptidase, Clan CA, family C2, putative | location=Tb927_10_v5.1:489021-493805(+) | length=1594 | sequence_SO=chromosome | SO=protein_coding	11.5	178.09	0	28.139	-0.00657056	0.920757	-0.0966893	0.254463	-0.160578	0.0465385	-0.0714377	0.358435	3.6	4	4	5	5	5	0.92773	0.99604	1.0675	-0.108223	-0.00572441	0.0942361	14.528	15.795	17.559	5	5	5	69549000	34921000	34628000	70459000	38392000	32067000	60021000	32811000	27210000	5.6	5.1	3.8	6	6	5
684	Tb927.10.190	Tb927.10.190		Tb927.10.190 | organism=Trypanosoma_brucei_TREU927 | product=40S ribosomal protein S6, putative | location=Tb927_10_v5.1:73558-74310(+) | length=250 | sequence_SO=chromosome | SO=protein_coding	35.2	28.44	0	203.26	-0.0672531	0.0487708	0.0990007	0.0527655	-0.00524385	0.972923	0.175985	0.00904936	32	34.8	32.4	3	4	4	0.975039	0.94541	0.94324	-0.0364682	-0.080988	-0.0843032	5.9255	11.771	3.764	4	6	7	413940000	212480000	201450000	512030000	269380000	242650000	916970000	507360000	409610000	35.2	35.2	28	3	3	3
685	Tb927.10.1900	Tb927.10.1900		Tb927.10.1900 | organism=Trypanosoma_brucei_TREU927 | product=DNA topoisomerase IA, putative | location=Tb927_10_v5.1:494359-496779(+) | length=806 | sequence_SO=chromosome | SO=protein_coding	6.5	88.925	0	37.871	0.0307445	0.830865							1.6	4.5	6.5	1	2	3	1.09698	1.1328	0.85785	0.133543	0.179893	-0.221203		3.6707	11.368	1	2	2	12970000	8813200	4156600	15434000	6534800	8899100	17131000	10248000	6882700	0	0	2	0	0	1
686	Tb927.10.1930	Tb927.10.1930		Tb927.10.1930 | organism=Trypanosoma_brucei_TREU927 | product=hypothetical protein, conserved | location=Tb927_10_v5.1:504445-506388(+) | length=647 | sequence_SO=chromosome | SO=protein_coding	5.3	74.392	0	7.5952	0.0995202	0.498709	0.173564	0.234585			0.107293	0.800314	3.2	3.2	3.2	1	1	1	0.948497	1.0297	1.2593	-0.0762854	0.0422241	0.332622				1	1	1	7916600	3897300	4019400	7009000	3112600	3896500	9868500	3563600	6305000	3.2	3.2	3.2	1	1	1
687	Tb927.10.1950	Tb927.10.1950		Tb927.10.1950 | organism=Trypanosoma_brucei_TREU927 | product=leucine-rich repeat protein (LRRP), putative | location=Tb927_10_v5.1:508699-510834(+) | length=711 | sequence_SO=chromosome | SO=protein_coding	4.8	77.026	0	7.4658	0.287849	0.105354					0.106449	0.627551	4.8	4.8	4.8	2	2	2	1.40477	1.1505	1.1258	0.490335	0.202261	0.170951	17.42	55.94	24.583	2	2	2	12430000	7300300	5129600	15995000	7317500	8677400	18065000	8166300	9898700	4.8	4.8	1.8	2	2	1
688	Tb927.10.1960	Tb927.10.1960		Tb927.10.1960 | organism=Trypanosoma_brucei_TREU927 | product=hypothetical protein, conserved | location=Tb927_10_v5.1:511172-513418(+) | length=748 | sequence_SO=chromosome | SO=protein_coding	9.2	83.438	0	7.7817	0.158186	0.425366	0.167258	0.00397003			0.0967177	0.668422	2.4	4.4	6.7	1	2	3	1.27052	0.89584	1.2208	0.345418	-0.158687	0.287827		12.008	37.248	1	3	3	12467000	7629400	4837200	39206000	22005000	17201000	38355000	19717000	18639000	3.9	4.4	2	2	2	1
689	Tb927.10.1970	Tb927.10.1970		Tb927.10.1970 | organism=Trypanosoma_brucei_TREU927 | product=hypothetical protein, conserved | location=Tb927_10_v5.1:513794-518011(+) | length=1405 | sequence_SO=chromosome | SO=protein_coding	2.1	156.62	0	10.159	0.0190215	0.902765	0.129405	0.201422	0.00344451	0.969724			1.1	1.1	1.1	1	2	1	1.10369	0.8375	1.1255	0.142337	-0.255839	0.170566		20.259		1	2	1	4963200	2379800	2583300	23624000	12635000	10989000	3082800	1352600	1730100	2.1	1.6	1.1	3	2	1
690	Tb927.10.1980;Tb11.v5.0642	Tb927.10.1980;Tb11.v5.0642		Tb927.10.1980 | organism=Trypanosoma_brucei_TREU927 | product=hypothetical protein, conserved | location=Tb927_10_v5.1:519240-521360(+) | length=706 | sequence_SO=chromosome | SO=protein_coding;Tb11.v5.0642 | organism=Trypanosoma_brucei_TREU927 | product=h	10.2	77.636	0	45.66	-0.417694	0.0191606	-0.151404	0.228582	0.0692286	0.698917	0.367499	0.468732	4.5	2.7	7.9	2	1	3	0.78703	0.69069	0.77181	-0.34551	-0.53389	-0.373682	36.862		19.6	2	1	3	13656000	6485400	7171100	13861000	9571100	4290300	40700000	20427000	20273000	10.2	10.2	2.7	4	4	1
691	Tb927.10.1990;Tb11.v5.0641	Tb927.10.1990;Tb11.v5.0641	MVP	Tb927.10.1990 | organism=Trypanosoma_brucei_TREU927 | product=major vault protein, putative (MVP) | location=Tb927_10_v5.1:521750-524341(+) | length=863 | sequence_SO=chromosome | SO=protein_coding;Tb11.v5.0641 | organism=Trypanosoma_brucei_TREU927 | produ	20	95.062	0	19.085	-0.0450059	0.440119	0.0606771	0.191763					10.5	6.4	5.6	5	3	4	1.01355	0.90958	0.9878	0.0194189	-0.136728	-0.0177091	8.6584	19.376	29.175	5	3	4	102670000	52522000	50149000	34924000	18840000	16084000	37932000	19964000	17968000	12.3	11.8	8.5	6	7	5
692	Tb927.10.2010	Tb927.10.2010	HK1	Tb927.10.2010 | organism=Trypanosoma_brucei_TREU927 | product=hexokinase (HK1) | location=Tb927_10_v5.1:526772-528187(+) | length=471 | sequence_SO=chromosome | SO=protein_coding	68.4	51.295	0	81.308			-0.275171	0.0231281	-0.255125	0.132337			62	60.9	60.1	1	1	1	0.91878	0.83363		-0.122209	-0.262521					1	1	0	20748000	10780000	9967700	7049900	3751400	3298500	0	0	0	65.8	61.1	56.9	1	1	1
693	Tb927.10.2020	Tb927.10.2020	HK2	Tb927.10.2020 | organism=Trypanosoma_brucei_TREU927 | product=hexokinase (HK2) | location=Tb927_10_v5.1:529818-531233(+) | length=471 | sequence_SO=chromosome | SO=protein_coding	64.5	51.148	0	323.31	0.0910167	0.0948595	-0.148342	0.0340418	0.105397	0.00336323	-0.144689	0.0159301	58.2	57.1	56.3	1	1	1	1.02787	1.0637	1.1052	0.0396514	0.0890913	0.144307				1	1	1	80795000	40906000	39889000	74073000	41706000	32367000	71173000	34824000	36349000	62	57.3	53.1	1	1	1
694	Tb927.10.2030	Tb927.10.2030		Tb927.10.2030 | organism=Trypanosoma_brucei_TREU927 | product=hypothetical protein, conserved | location=Tb927_10_v5.1:531767-533608(+) | length=613 | sequence_SO=chromosome | SO=protein_coding	1.6	69.058	0.0042849	2.4381			-0.218522	0.42167					1.6	0	0	1	0	0	0.702099			-0.510253						1	0	0	3442800	1561500	1881300	0	0	0	0	0	0	1.6	1.6	1.6	1	1	1
695	Tb927.10.2040	Tb927.10.2040		Tb927.10.2040 | organism=Trypanosoma_brucei_TREU927 | product=protein kinase, putative | location=Tb927_10_v5.1:534252-536873(+) | length=873 | sequence_SO=chromosome | SO=protein_coding	5.5	93.874	0	17.578	-0.402637	0.0158967							1.3	1.6	1.6	1	1	1	0.774833	0.79216	0.70528	-0.368042	-0.336136	-0.503732				1	1	1	14043000	8510000	5533100	11832000	7100200	4731400	12778000	7531700	5246600	0	0	1.6	0	0	1
696	Tb927.10.2050	Tb927.10.2050		Tb927.10.2050 | organism=Trypanosoma_brucei_TREU927 | product=hypothetical protein, conserved | location=Tb927_10_v5.1:537989-539227(+) | length=412 | sequence_SO=chromosome | SO=protein_coding	15.8	44.299	0	37.057	-0.33203	0.412674							10.4	4.4	9.7	2	1	2	1.23071	0.58646	0.69463	0.299489	-0.769895	-0.525683	44.638		31.841	2	1	3	17485000	10674000	6811200	10228000	6478800	3749500	29574000	18724000	10850000	4.4	0	9.7	1	0	2
697	Tb927.10.2060	Tb927.10.2060		Tb927.10.2060 | organism=Trypanosoma_brucei_TREU927 | product=hypothetical protein, conserved | location=Tb927_10_v5.1:539658-542558(+) | length=966 | sequence_SO=chromosome | SO=protein_coding	2.1	107.88	0.00030148	4.1669			0.0251335	0.672141					2.1	0	0	1	0	0	0.931532			-0.102322						1	0	0	3929100	1852400	2076700	0	0	0	0	0	0	2.1	2.1	2.1	1	1	1
698	Tb927.10.2190	Tb927.10.2190		Tb927.10.2190 | organism=Trypanosoma_brucei_TREU927 | product=hypothetical protein, conserved | location=Tb927_10_v5.1:562299-563183(+) | length=294 | sequence_SO=chromosome | SO=protein_coding	35.4	34.552	0	146.24	-0.0107517	0.677792	-0.0416806	0.572787	0.079985	0.356869	-0.116028	0.0608228	35	32.3	32	6	6	5	0.995718	1.0178	0.96492	-0.00619029	0.0254541	-0.0515188	15.324	66.173	10.22	7	8	7	369490000	186630000	182860000	393910000	199240000	194670000	381600000	202210000	179390000	32	32	35	5	5	6
699	Tb927.10.6370;Tb927.10.220	Tb927.10.6370;Tb927.10.220		Tb927.10.6370 | organism=Trypanosoma_brucei_TREU927 | product=60S ribosomal proteins L37, putative | location=Tb927_10_v5.1:1612318-1612599(-) | length=93 | sequence_SO=chromosome | SO=protein_coding;Tb927.10.220 | organism=Trypanosoma_brucei_TREU927 | pro	37.6	10.458	0	73.796	-0.0454856	0.152251	0.0976964	0.01061	0.0484431	0.168615	0.161173	0.0122095	28	37.6	37.6	2	3	3	0.959509	0.996	0.95195	-0.0596322	-0.00578235	-0.0710423	3.7216	4.145	1.0659	3	4	4	1182700000	597240000	585490000	950280000	496170000	454110000	1165900000	626420000	539470000	28	28	37.6	2	2	3
700	Tb927.10.2210	Tb927.10.2210		Tb927.10.2210 | organism=Trypanosoma_brucei_TREU927 | product=ubiquitin carboxyl-terminal hydrolase, putative,cysteine peptidase, Clan CA, family C19, putative | location=Tb927_10_v5.1:567824-569812(+) | length=662 | sequence_SO=chromosome | SO=protein_cod	2	73.331	0	6.6566			0.0608229	0.735637	0.286926	0.172841			0	2	2	0	1	1		0.89107	0.85206		-0.166389	-0.230973				0	1	1	0	0	0	14429000	8275400	6154100	15052000	8895300	6156400	2	2	2	1	1	1
701	Tb927.10.2230	Tb927.10.2230		Tb927.10.2230 | organism=Trypanosoma_brucei_TREU927 | product=adrenodoxin reductase, putative,ferredoxin NADP reductase-like protein | location=Tb927_10_v5.1:575971-577773(+) | length=600 | sequence_SO=chromosome | SO=protein_coding	4.8	65.601	0.0055703	2.2871	0.085024	0.693501	0.332374	0.154581					4.8	4.8	4.8	1	1	1	1.36003	0.99717	0.87997	0.443634	-0.00408862	-0.184474				1	1	1	6182100	2566700	3615400	7365900	4285300	3080600	8509700	4628600	3881100	4.8	4.8	4.8	1	1	1
702	Tb927.10.2240	Tb927.10.2240		Tb927.10.2240 | organism=Trypanosoma_brucei_TREU927 | product=hypothetical protein, conserved | location=Tb927_10_v5.1:578334-580100(+) | length=588 | sequence_SO=chromosome | SO=protein_coding	43.2	66.352	0	323.31	0.00858836	0.747322	-0.0427963	0.00409053	-0.0547537	0.230929	-0.12028	0.0264663	31.8	39.3	36.7	12	16	15	1.03444	0.97826	1.006	0.0488449	-0.0317101	0.00863031	16.19	12.409	9.2283	20	26	25	810130000	418180000	391950000	1152900000	618160000	534720000	1579300000	828710000	750630000	31.1	29.9	36.7	11	11	14
703	Tb927.10.2250	Tb927.10.2250		Tb927.10.2250 | organism=Trypanosoma_brucei_TREU927 | product=ubiquitin-conjugating enzyme variant Kua homologue, putative | location=Tb927_10_v5.1:582081-582980(+) | length=299 | sequence_SO=chromosome | SO=protein_coding	8.7	33.781	0.00057013	3.337									3.7	0	0	1	0	0	0.922509			-0.116365			14.43			2	0	0	91138	49952	41187	0	0	0	0	0	0	8.7	0	0	2	0	0
704	Tb927.10.2270	Tb927.10.2270		Tb927.10.2270 | organism=Trypanosoma_brucei_TREU927 | product=vacuolar protein sorting-associated protein 35, putative | location=Tb927_10_v5.1:587863-590664(+) | length=933 | sequence_SO=chromosome | SO=protein_coding	16.4	104.36	0	36.147	-0.0303959	0.831003	0.209996	0.175518	-0.00500703	0.959549	0.0317532	0.714522	3.1	7.1	5.9	2	4	3	1.12747	0.99632	0.83569	0.173092	-0.00531891	-0.25896	0.42705	5.3555	7.993	2	4	3	19659000	11502000	8157100	45103000	22657000	22446000	19926000	11103000	8823600	4.2	3.4	6.6	3	3	4
705	Tb927.10.2290	Tb927.10.2290	J3	Tb927.10.2290 | organism=Trypanosoma_brucei_TREU927 | product=chaperone protein DNAj, putative | location=Tb927_10_v5.1:594549-595799(+) | length=416 | sequence_SO=chromosome | SO=protein_coding	26.2	46.795	0	130.47	-0.0179357	0.596256	-0.0220333	0.796414	-0.0153413	0.601002	0.0377592	0.727388	23.8	23.8	26.2	7	6	7	0.956663	1.0245	0.98295	-0.0639171	0.03492	-0.0248101	6.1623	10.749	4.9701	9	8	9	283890000	144180000	139710000	214920000	111440000	103480000	243370000	117830000	125540000	18.5	18.5	18.5	6	6	5
706	Tb927.10.230	Tb927.10.230	TbPSA5	Tb927.10.230 | organism=Trypanosoma_brucei_TREU927 | product=proteasome alpha 5 subunit, putative,20S proteasome subunit alpha 5 | location=Tb927_10_v5.1:77658-78398(+) | length=246 | sequence_SO=chromosome | SO=protein_coding	58.5	27.176	0	234.44	0.0225709	0.716312	-0.00781497	0.887521	-0.01174	0.798645	0.0404841	0.411055	47.2	58.5	58.5	8	11	11	0.957488	1.0886	1.0055	-0.0626744	0.122474	0.00791308	12.882	17.576	13.623	14	17	17	828790000	416410000	412390000	1160700000	577670000	583020000	1209900000	623510000	586400000	58.5	58.5	55.7	11	11	10
707	Tb927.10.2310	Tb927.10.2310		Tb927.10.2310 | organism=Trypanosoma_brucei_TREU927 | product=hypothetical protein, conserved | location=Tb927_10_v5.1:597951-599396(+) | length=481 | sequence_SO=chromosome | SO=protein_coding	10.8	52.146	0.00030157	4.1672	-0.0927526	0.105917					-0.0161327	0.947001	10.8	8.1	8.1	3	2	2	0.900333	0.94021	0.97411	-0.151469	-0.0889451	-0.0378434	3.4802	12.121	9.8457	3	2	2	75458000	35701000	39757000	51303000	27905000	23398000	60401000	32069000	28332000	0	3.1	3.1	0	1	1
708	Tb927.10.2320	Tb927.10.2320	NUP41	Tb927.10.2320 | organism=Trypanosoma_brucei_TREU927 | product=hypothetical protein, conserved | location=Tb927_10_v5.1:599823-600968(+) | length=381 | sequence_SO=chromosome | SO=protein_coding	20.5	41.178	0	94.09	-0.207376	0.171965	0.0237413	0.676802	-0.0246138	0.854642	-0.00664681	0.971399	18.1	13.6	18.1	4	3	4	0.912575	0.75567	0.94215	-0.131985	-0.404172	-0.0859713	10.073	36.782	32.19	7	4	4	90982000	45678000	45304000	50130000	24852000	25278000	64997000	33534000	31463000	20.5	20.5	13.6	5	5	3
709	Tb927.10.2350	Tb927.10.2350		Tb927.10.2350 | organism=Trypanosoma_brucei_TREU927 | product=pyruvate dehydrogenase complex E3 binding protein, putative | location=Tb927_10_v5.1:604925-605707(+) | length=260 | sequence_SO=chromosome | SO=protein_coding	45	27.335	0	59.02	-0.0441896	0.227721	0.0134344	0.851496	0.0685015	0.406444	0.223337	0.00236797	25.4	33.5	24.2	4	6	5	0.935891	0.98788	0.98665	-0.0955869	-0.0175923	-0.0193897	15.512	6.806	8.4917	5	8	7	468490000	239530000	228950000	322550000	165660000	156890000	299030000	166090000	132940000	39.2	39.2	32.3	6	6	5
710	Tb927.10.2370	Tb927.10.2370	LA	Tb927.10.2370 | organism=Trypanosoma_brucei_TREU927 | product=RNA-binding protein, putative (LA) | location=Tb927_10_v5.1:607374-608381(+) | length=335 | sequence_SO=chromosome | SO=protein_coding	59.4	37.659	0	214.76	-0.0558218	0.145178	0.0510139	0.0865337	0.0122217	0.480475	0.0471835	0.238597	54	53.7	56.7	13	12	13	0.988924	0.96425	0.93376	-0.0160684	-0.0525209	-0.0988763	10.705	9.6905	8.6274	18	15	19	1362300000	656890000	705360000	1558900000	835070000	723880000	1897000000	1032100000	864910000	43.9	52.8	47.5	11	12	11
711	Tb927.10.2380	Tb927.10.2380		Tb927.10.2380 | organism=Trypanosoma_brucei_TREU927 | product=hypothetical protein, conserved | location=Tb927_10_v5.1:609416-612168(+) | length=916 | sequence_SO=chromosome | SO=protein_coding	24.8	102.45	0	67.126	-0.0202112	0.312034	0.0173153	0.582514	-0.0516933	0.0920147	-0.108579	0.0430776	16.4	20	20	9	11	11	0.989218	1.0023	0.96707	-0.0156403	0.00331439	-0.0483078	9.6454	14.298	52.514	10	12	12	184170000	89386000	94779000	176500000	92554000	83945000	185780000	97495000	88284000	18.2	19.4	20	10	11	11
712	Tb927.10.240	Tb927.10.240	PEX14	Tb927.10.240 | organism=Trypanosoma_brucei_TREU927 | product=peroxin 14, putative (PEX14) | location=Tb927_10_v5.1:78627-79727(+) | length=366 | sequence_SO=chromosome | SO=protein_coding	29.2	39.937	0	62.994	0.0835825	0.468533	-0.00526027	0.872084	0.0339938	0.252153	0.160152	0.231192	24.9	16.4	16.4	6	6	5	1.17655	0.93985	1.076	0.234567	-0.0894976	0.105678	13.076	15.243	22.279	5	9	7	130410000	61743000	68663000	170740000	97764000	72980000	172510000	100690000	71822000	21.9	28.7	13.1	5	7	5
713	Tb927.10.2440	Tb927.10.2440	MCA4	Tb927.10.2440 | organism=Trypanosoma_brucei_TREU927 | product=metacaspase MCA4,cysteine peptidase, Clan CD, family C13, putative (MCA4) | location=Tb927_10_v5.1:630183-631244(-) | length=353 | sequence_SO=chromosome | SO=protein_coding	7.1	38.969	0.00030239	4.2177	-0.0848154	0.392303	0.0739773	0.438562	-0.0256564	0.563411	0.101499	0.514423	7.1	4	4	2	1	1	1.02244	0.85043	0.96411	0.0320199	-0.233736	-0.0527303	20.452			2	1	1	22262000	10596000	11667000	4242300	2249200	1993100	5321900	2875900	2445900	4	4	4	1	1	1
714	Tb927.10.2470	Tb927.10.2470		Tb927.10.2470 | organism=Trypanosoma_brucei_TREU927 | product=hypothetical protein, conserved | location=Tb927_10_v5.1:640940-642592(+) | length=550 | sequence_SO=chromosome | SO=protein_coding	5.1	64.233	0	6.0394			-0.0574466	0.729512	-0.257789	0.091651			2	2	0	1	1	0	0.819135	0.96336		-0.287827	-0.0538531					1	1	0	10554000	4856000	5697900	11906000	6131800	5774000	0	0	0	2	2	2	1	1	1
715	Tb927.10.2490	Tb927.10.2490	G6PD	Tb927.10.2490 | organism=Trypanosoma_brucei_TREU927 | product=glucose-6-phosphate 1-dehydrogenase (G6PD) | location=Tb927_10_v5.1:648370-650046(+) | length=558 | sequence_SO=chromosome | SO=protein_coding	42.7	63.503	0	55.578	-0.0500721	0.208211	-0.0861502	0.0875565	0.0165067	0.779951	0.0262781	0.721352	24.6	22.4	27.1	10	9	11	1.00303	0.94525	0.95043	0.00436353	-0.0812322	-0.0733477	20.139	11.949	11.797	10	12	14	266230000	137270000	128960000	245450000	133460000	111990000	385330000	221390000	163940000	22.8	28.7	28.7	9	12	11
716	Tb927.10.2530	Tb927.10.2530	ADKF	Tb927.10.2530 | organism=Trypanosoma_brucei_TREU927 | product=adenylate kinase, putative | location=Tb927_10_v5.1:658114-658782(+) | length=222 | sequence_SO=chromosome | SO=protein_coding	59.9	24.941	0	129.77	0.000588821	0.980301	0.0340783	0.133809	-0.0199924	0.241618	-0.0137171	0.480196	50.9	55.4	55.4	10	11	11	1.02345	1.005	0.97342	0.0334366	0.0071955	-0.0388657	7.2465	7.8221	8.195	19	21	25	1268500000	661410000	607050000	1098800000	554300000	544510000	1423200000	732720000	690470000	59.9	59.9	48.2	12	12	10
717	Tb927.10.2540	Tb927.10.2540	ADKC	Tb927.10.2540 | organism=Trypanosoma_brucei_TREU927 | product=adenylate kinase, putative | location=Tb927_10_v5.1:660803-661492(+) | length=229 | sequence_SO=chromosome | SO=protein_coding	16.2	25.656	0	12.369									16.2	0	0	2	0	0	0.68348			-0.549028			3.5409			2	0	0	13731000	5693200	8038000	0	0	0	0	0	0	9.6	9.6	0	1	1	0
718	Tb927.10.2550	Tb927.10.2550		Tb927.10.2550 | organism=Trypanosoma_brucei_TREU927 | product=malate dehydrogenase-related | location=Tb927_10_v5.1:661767-662840(+) | length=357 | sequence_SO=chromosome | SO=protein_coding	22.7	38.998	0	31.499	-0.0456987	0.0729763	-0.00734283	0.923963	-0.0173467	0.76674	0.034358	0.664234	19	22.7	22.7	4	5	5	0.973899	0.95188	0.98092	-0.0381552	-0.0711484	-0.0277926	20.925	10.371	17.765	4	6	6	454850000	55469000	399390000	355660000	74747000	280920000	344710000	78385000	266330000	19	19	19.3	4	4	4
719	Tb927.10.2560	Tb927.10.2560	mMDH	Tb927.10.2560 | organism=Trypanosoma_brucei_TREU927 | product=mitochondrial malate dehydrogenase (mMDH) | location=Tb927_10_v5.1:663281-664237(+) | length=318 | sequence_SO=chromosome | SO=protein_coding	87.7	33.188	0	323.31	-0.0160652	0.535436	-0.0769018	0.0929538	0.0950333	0.00261405	0.0231681	0.646244	62.9	73.6	83.3	14	16	17	1.01774	0.96748	0.98223	0.0253679	-0.0476963	-0.0258672	8.3776	8.0832	7.6808	23	27	26	4793000000	2424600000	2368500000	4234400000	2235700000	1998700000	4773900000	2516200000	2257700000	72.6	63.8	65.1	15	13	15
720	Tb927.10.260	Tb927.10.260		Tb927.10.260 | organism=Trypanosoma_brucei_TREU927 | product=hypothetical protein, conserved | location=Tb927_10_v5.1:82451-82686(+) | length=77 | sequence_SO=chromosome | SO=protein_coding	45.5	8.8512	0.00057372	3.4196	0.0679955	0.602957							33.8	33.8	33.8	1	1	1	1.07721	0.90681	1.1792	0.107306	-0.141128	0.237808				1	1	1	10161000	4148700	6012400	10819000	5387000	5432300	10987000	5186000	5801400	0	0	11.7	0	0	1
721	Tb927.10.2610	Tb927.10.2610		Tb927.10.2610 | organism=Trypanosoma_brucei_TREU927 | product=hypothetical protein, conserved | location=Tb927_10_v5.1:675104-676558(+) | length=484 | sequence_SO=chromosome | SO=protein_coding	6.6	54.358	0	5.62	0.100606	0.494348	0.0357686	0.813631					6.6	6.6	6.6	2	2	2	1.26062	0.95029	1.029	0.334134	-0.0735602	0.041243	9.1126	7.6213	50.836	2	2	3	27213000	15436000	11777000	29064000	14520000	14545000	41832000	23798000	18034000	6.6	6.6	3.5	2	2	1
722	Tb927.10.2620	Tb927.10.2620	ACDP23B	Tb927.10.2620 | organism=Trypanosoma_brucei_TREU927 | product=hypothetical protein, conserved | location=Tb927_10_v5.1:678065-678643(+) | length=192 | sequence_SO=chromosome | SO=protein_coding	50	21.809	0	111.12	-0.0444212	0.271232	0.00942015	0.715459	-0.0395355	0.181994	0.0203051	0.599366	41.1	43.8	34.9	7	7	6	1.01016	0.95091	0.94919	0.014587	-0.0726193	-0.0752312	7.9228	18.83	5.8904	6	7	6	170800000	87467000	83337000	184090000	96495000	87591000	182680000	93978000	88702000	41.1	34.9	15.6	8	6	4
723	Tb927.10.2630	Tb927.10.2630		Tb927.10.2630 | organism=Trypanosoma_brucei_TREU927 | product=hypothetical protein, conserved | location=Tb927_10_v5.1:679858-680691(+) | length=277 | sequence_SO=chromosome | SO=protein_coding	5.1	30.445	0.00029104	3.6881	0.126431	0.648307	0.121189	0.561324					5.1	5.1	5.1	1	1	1	0.805932	1.1356	1.4212	-0.311271	0.183455	0.50711				1	1	1	23974000	8882400	15092000	19902000	9726500	10175000	16891000	8361800	8529500	5.1	5.1	5.1	1	1	1
724	Tb927.10.2640;Tb11.v5.0525	Tb927.10.2640	IFT81	Tb927.10.2640 | organism=Trypanosoma_brucei_TREU927 | product=intraflagellar transport protein IFT81, putative | location=Tb927_10_v5.1:681379-683601(+) | length=740 | sequence_SO=chromosome | SO=protein_coding	40.9	84.645	0	243.27	0.00603256	0.908844	0.0203766	0.60725	-0.0348422	0.439097	0.0340592	0.0922867	23.8	23.6	15.8	12	12	9	0.977517	1.0709	0.96733	-0.0328061	0.0988238	-0.04792	15.559	11.99	15.208	13	14	10	381170000	193370000	187800000	437780000	223760000	214020000	360330000	188480000	171850000	26.5	24.5	26.4	15	14	14
725	Tb927.10.2650	Tb927.10.2650		Tb927.10.2650 | organism=Trypanosoma_brucei_TREU927 | product=hypothetical protein, conserved | location=Tb927_10_v5.1:684475-688002(+) | length=1175 | sequence_SO=chromosome | SO=protein_coding	2.6	132.99	0	14.494	-0.425995	0.506199							1.4	1.4	2.6	1	1	2	0.835981	0.37449	1.3172	-0.258459	-1.417	0.397474				1	1	1	5896600	2781400	3115200	9523500	6801900	2721600	3508500	1272800	2235700	1.4	1.4	0	1	1	0
726	Tb927.10.2660	Tb927.10.2660		Tb927.10.2660 | organism=Trypanosoma_brucei_TREU927 | product=hypothetical protein, conserved | location=Tb927_10_v5.1:689133-689699(+) | length=188 | sequence_SO=chromosome | SO=protein_coding	12.2	20.788	0	5.075									12.2	12.2	0	1	1	0	0.817929	1.0303		-0.289952	0.0430645					1	1	0	14287000	6026500	8260400	8562200	4182100	4380200	0	0	0	0	12.2	0	0	1	0
727	Tb927.10.270;Tb927.9.15420	Tb927.10.270;Tb927.9.15420		Tb927.10.270 | organism=Trypanosoma_brucei_TREU927 | product=60S ribosomal protein L32, putative | location=Tb927_10_v5.1:83385-83783(+) | length=132 | sequence_SO=chromosome | SO=protein_coding;Tb927.9.15420 | organism=Trypanosoma_brucei_TREU927 | product	55.3	15.396	0	112.83	-0.0422572	0.229267	0.018653	0.0259238	0.0136874	0.772961	0.0849138	0.31008	40.2	55.3	45.5	6	8	7	0.938703	0.98405	0.9915	-0.0912598	-0.0231965	-0.0123153	7.3757	28.69	10.97	8	11	10	718830000	355040000	363790000	1540500000	804880000	735580000	1504000000	803680000	700290000	40.2	40.2	52.3	7	6	6
728	Tb927.10.2700	Tb927.10.2700		Tb927.10.2700 | organism=Trypanosoma_brucei_TREU927 | product=predicted WD40 repeat protein | location=Tb927_10_v5.1:696024-698114(+) | length=696 | sequence_SO=chromosome | SO=protein_coding	22.3	75.239	0	96.439	-0.0912996	0.271769	0.016245	0.616398	0.0283539	0.729153	-0.114863	0.0958694	20	14.7	14.7	8	6	6	1.01891	0.91603	0.88614	0.027028	-0.126533	-0.174393	15.217	15.198	9.5677	9	7	7	160610000	78044000	82565000	127930000	67319000	60613000	148060000	83008000	65048000	17.5	15.2	11.4	7	6	5
729	Tb927.10.2720	Tb927.10.2720		Tb927.10.2720 | organism=Trypanosoma_brucei_TREU927 | product=hypothetical protein, conserved | location=Tb927_10_v5.1:699526-700731(+) | length=401 | sequence_SO=chromosome | SO=protein_coding	9.2	44.628	0	7.277			0.260669	0.348143	0.0196764	0.918206			0	9.2	9.2	0	2	2		0.9428	1.0544		-0.0849763	0.0764223		10.139	21.809	0	2	2	0	0	0	18225000	8376400	9848700	14943000	7904900	7038000	3.7	3.7	9.2	1	1	2
730	Tb927.10.2730	Tb927.10.2730		Tb927.10.2730 | organism=Trypanosoma_brucei_TREU927 | product=hypothetical protein, conserved | location=Tb927_10_v5.1:701197-702081(+) | length=294 | sequence_SO=chromosome | SO=protein_coding	53.7	32.833	0	237.54	0.0109893	0.595303	-0.0190835	0.597459	-0.020302	0.713561	0.0236999	0.62446	42.9	41.5	38.1	10	9	8	0.997108	1.0324	0.99388	-0.00417776	0.046002	-0.00885642	11.619	6.9583	6.156	13	12	11	506320000	248200000	258120000	465870000	232950000	232920000	433760000	224780000	208980000	47.6	47.6	46.6	8	9	9
731	Tb927.10.2750	Tb927.10.2750	DHSc	Tb927.10.2750 | organism=Trypanosoma_brucei_TREU927 | product=deoxyhypusine synthase, putative | location=Tb927_10_v5.1:704204-705589(+) | length=461 | sequence_SO=chromosome | SO=protein_coding	3.7	50.17	0.00057307	3.4077							-0.127781	0.371665	0	0	3.7	0	0	1			1.3903			0.475396			13.079	0	0	2	0	0	0	0	0	0	19531000	8561600	10970000	0	0	3.7	0	0	1
732	Tb927.10.2780;Tb11.v5.0609;Tb11.v5.0608	Tb927.10.2780	RPC1	Tb927.10.2780 | organism=Trypanosoma_brucei_TREU927 | product=DNA-directed RNA polymerase iii largest subunit,RNA polymerase III largest subunit (RPC160) | location=Tb927_10_v5.1:711057-715649(+) | length=1530 | sequence_SO=chromosome | SO=protein_coding	6.8	170.29	0	7.0205	0.00492831	0.894252	0.143585	0.0759508	-0.0589322	0.241067			2.5	2	1.4	2	2	1	0.959509	1.0192	1.0331	-0.0596322	0.0274372	0.0469799	14.396	18.824		2	2	1	29282000	15755000	13526000	34217000	17174000	17043000	20991000	10377000	10614000	3.9	3.9	2.5	3	3	2
733	Tb927.10.2790	Tb927.10.2790		Tb927.10.2790 | organism=Trypanosoma_brucei_TREU927 | product=hypothetical protein, conserved | location=Tb927_10_v5.1:716437-719643(+) | length=1068 | sequence_SO=chromosome | SO=protein_coding	2.9	115.48	0	4.7141									1.2	1.2	0	1	1	0	0.803277	5.9455		-0.31603	2.5718					1	1	0	6359800	2766300	3593500	46011000	4324800	41686000	0	0	0	0	0	0	0	0	0
734	Tb927.10.280	Tb927.10.280	COXVI	Tb927.10.280 | organism=Trypanosoma_brucei_TREU927 | product=cytochrome oxidase subunit VI (COXVI) | location=Tb927_10_v5.1:84036-84512(+) | length=158 | sequence_SO=chromosome | SO=protein_coding	46.8	19.154	0	40.889	-0.0137168	0.745062	0.0401639	0.292332	0.123975	0.069306	0.1539	0.066125	46.2	46.8	46.8	6	8	7	1.018	0.94133	1.0142	0.025735	-0.0872275	0.0203422	9.5694	11.625	13.499	9	11	10	812950000	431560000	381390000	617410000	337050000	280360000	621740000	333930000	287810000	46.2	46.2	46.2	7	7	6
735	Tb927.10.2810	Tb927.10.2810		Tb927.10.2810 | organism=Trypanosoma_brucei_TREU927 | product=hypothetical protein, conserved | location=Tb927_10_v5.1:721079-722095(+) | length=338 | sequence_SO=chromosome | SO=protein_coding	43.2	38.589	0	61.987	0.0143263	0.779564	0.0038293	0.90478	0.0148699	0.871748	-0.0175181	0.773373	32	34.3	26.9	7	8	7	0.949938	1.0507	1.0322	-0.0740944	0.0713508	0.0457225	13.779	18.955	10.001	7	7	7	289250000	149140000	140110000	312120000	162460000	149660000	328120000	178770000	149340000	36.7	32	34.3	9	8	8
736	Tb927.3.1370;Tb927.10.2840	Tb927.3.1370;Tb927.10.2840		Tb927.3.1370 | organism=Trypanosoma_brucei_TREU927 | product=40S ribosomal protein S25, putative | location=Tb927_03_v5.1:343637-343978(+) | length=113 | sequence_SO=chromosome | SO=protein_coding;Tb927.10.2840 | organism=Trypanosoma_brucei_TREU927 | produ	39.8	12.56	0	89.135	-0.0523694	0.178069	0.069379	0.100239	-0.0426585	0.248508	0.0508316	0.623296	33.6	31.9	31.9	5	5	5	0.979624	0.93072	0.98362	-0.0297002	-0.103581	-0.023827	8.7458	23.84	5.6826	8	8	8	1948100000	998390000	949750000	1844600000	988920000	855650000	1969400000	1054500000	914930000	38.1	38.1	30.1	6	5	4
737	Tb927.10.2860	Tb927.10.2860	POC1	Tb927.10.2860 | organism=Trypanosoma_brucei_TREU927 | product=hypothetical protein, conserved | location=Tb927_10_v5.1:729287-731629(+) | length=780 | sequence_SO=chromosome | SO=protein_coding	8.8	84.322	0	4.5224									2.3	3.2	0	1	1	0	0.465679	0.98598		-1.10259	-0.0203697					1	1	0	2793400	863260	1930100	4614100	2340000	2274100	0	0	0	0	3.3	1.2	0	2	1
738	Tb927.10.2880	Tb927.10.2880	FAZ26	Tb927.10.2880 | organism=Trypanosoma_brucei_TREU927 | product=calcium channel protein, putative | location=Tb927_10_v5.1:737081-745162(+) | length=2693 | sequence_SO=chromosome | SO=protein_coding	4.1	303.77	0	58.075	-0.269774	0.0767222	-0.476987	0.0304553	-0.432806	0.0301603	0.11234	0.635527	1.2	1.9	2.3	2	3	4	0.77912	0.92558	0.79132	-0.360083	-0.11157	-0.337667	7.3212	24.596	29.186	2	3	5	13149000	5678000	7471200	25826000	14989000	10838000	64334000	32979000	31355000	1.7	1.6	1.9	3	3	3
739	Tb927.10.290	Tb927.10.290	TbPSA2	Tb927.10.290 | organism=Trypanosoma_brucei_TREU927 | product=proteasome alpha 2 subunit, putative | location=Tb927_10_v5.1:84898-85593(+) | length=231 | sequence_SO=chromosome | SO=protein_coding	64.5	25.354	0	316.25	-0.040513	0.0049108	-0.0218529	0.332494	-0.0112711	0.586981	0.00278913	0.909202	48.1	51.9	60.2	9	10	11	0.974659	0.96851	0.97377	-0.0370307	-0.0461611	-0.038347	7.8323	8.9362	8.1138	16	14	16	892550000	452460000	440100000	732400000	396720000	335680000	949710000	513860000	435860000	60.2	53.7	58	11	10	11
740	Tb927.10.2900;Tb11.v5.0837	Tb927.10.2900;Tb11.v5.0837	KAP95	Tb927.10.2900 | organism=Trypanosoma_brucei_TREU927 | product=importin beta-1 subunit, putative | location=Tb927_10_v5.1:748683-751283(+) | length=866 | sequence_SO=chromosome | SO=protein_coding;Tb11.v5.0837 | organism=Trypanosoma_brucei_TREU927 | product	21.4	95.068	0	60.192	0.0451121	0.577234	0.0388442	0.518562	0.0512552	0.0622062	0.159927	0.119007	17.6	11.9	14.1	11	7	7	0.951656	1.1214	1.0292	-0.0714881	0.165301	0.0415234	36.796	50.681	11.25	11	7	7	441360000	199930000	241430000	202900000	104250000	98654000	193460000	100110000	93348000	17.7	17.2	13.7	9	10	7
741	Tb927.10.2930	Tb927.10.2930		Tb927.10.2930 | organism=Trypanosoma_brucei_TREU927 | product=hypothetical protein, conserved | location=Tb927_10_v5.1:761087-763336(+) | length=749 | sequence_SO=chromosome | SO=protein_coding	16.8	80.866	0	52.912	-0.291826	0.0188326	-0.01833	0.928549	0.0104582	0.851473	0.0963803	0.541682	9.2	6.4	3.7	4	3	2	0.797894	0.79069	0.86398	-0.325732	-0.338816	-0.21093	15.817	13.479	5.1448	4	3	2	53076000	28345000	24731000	24072000	12572000	11500000	15357000	7490000	7866900	10.9	9.1	2.7	5	4	1
742	Tb927.10.2940	Tb927.10.2940		Tb927.10.2940 | organism=Trypanosoma_brucei_TREU927 | product=hypothetical protein, conserved | location=Tb927_10_v5.1:765576-766640(+) | length=354 | sequence_SO=chromosome | SO=protein_coding	12.4	38.468	0	75.215	0.197876	0.420056	0.0377094	0.572723	0.0727117	0.79144	0.248661	0.281236	12.4	9.6	9.6	3	2	2	0.897666	1.1696	1.4373	-0.155749	0.226015	0.523361	22.905	51.142	67.939	3	2	2	55963000	23623000	32340000	46974000	25301000	21674000	46161000	18309000	27852000	9.6	9.6	4	2	2	1
743	Tb927.10.2950	Tb927.10.2950		Tb927.10.2950 | organism=Trypanosoma_brucei_TREU927 | product=hypothetical protein, conserved | location=Tb927_10_v5.1:766784-772387(+) | length=1867 | sequence_SO=chromosome | SO=protein_coding	2.5	206.8	0	7.4309			-0.0416801	0.787936	-0.000815065	0.982344			1.9	1.4	0	3	2	0	0.998303	1.1094		-0.0024505	0.14978		7.2089	0.18942		4	2	0	134520000	68427000	66094000	11742000	5902100	5839900	0	0	0	1.2	1.8	1.3	2	3	2
744	Tb927.10.2960	Tb927.10.2960	GUF1	Tb927.10.2960 | organism=Trypanosoma_brucei_TREU927 | product=GTP-binding protein, putative,elongation factor, putative | location=Tb927_10_v5.1:772859-775165(+) | length=768 | sequence_SO=chromosome | SO=protein_coding	3.4	84.105	0	9.4668									0	0	0	0	0	0										0	0	0	0	0	0	0	0	0	0	0	0	0	0	0	0	0	0
745	Tb927.10.2970	Tb927.10.2970	IF1	Tb927.10.2970 | organism=Trypanosoma_brucei_TREU927 | product=hypothetical protein, conserved | location=Tb927_10_v5.1:776124-776471(+) | length=115 | sequence_SO=chromosome | SO=protein_coding	48.7	13.79	0	126.13	0.0310158	0.82867	0.119917	0.326449	0.305838	0.0560966	0.151725	0.470647	38.3	38.3	48.7	4	6	7	1.20954	0.90259	0.97701	0.27446	-0.147857	-0.0335548	126.14	19.849	34.323	6	9	11	225010000	131980000	93028000	260740000	145490000	115250000	292320000	156830000	135490000	38.3	30.4	38.3	5	3	6
746	Tb927.10.3030;Tb927.10.2980	Tb927.10.3030;Tb927.10.2980	RPN11	Tb927.10.3030 | organism=Trypanosoma_brucei_TREU927 | product=proteasome regulatory non-ATPase subunit 11,19S proteasome regulatory subunit, Metallo-peptidase, Clan MP, Family M67 (RPN11) | location=Tb927_10_v5.1:794511-795428(+) | length=305 | sequence_SO	54.1	33.847	0	153.56	-0.0415885	0.141723	-0.0026408	0.932027	0.0410397	0.131951	0.0317945	0.750851	48.2	42.3	43	9	8	8	0.994728	0.96549	0.95497	-0.00762609	-0.0506668	-0.0664727	15.931	16.741	23.803	10	9	8	581100000	311430000	269660000	552750000	303690000	249060000	713440000	344930000	368510000	51.8	54.1	42.3	10	11	8
747	Tb927.10.3010	Tb927.10.3010		Tb927.10.3010 | organism=Trypanosoma_brucei_TREU927 | product=hypothetical protein, conserved | location=Tb927_10_v5.1:786335-790006(+) | length=1223 | sequence_SO=chromosome | SO=protein_coding	9.6	133.39	0	14.053	-0.148387	0.0548028	0.211214	0.374395	0.233535	0.128152	0.0849851	0.633537	7.9	7.2	6.3	6	5	4	0.948137	0.88631	0.87405	-0.0768327	-0.174117	-0.194212	16.441	23.202	23.712	6	4	5	98911000	50104000	48808000	53730000	27592000	26138000	73093000	37816000	35277000	3.4	2.5	1.1	3	2	1
748	Tb927.10.3040	Tb927.10.3040	SDH9	Tb927.10.3040 | organism=Trypanosoma_brucei_TREU927 | product=hypothetical protein, conserved | location=Tb927_10_v5.1:795837-796244(+) | length=135 | sequence_SO=chromosome | SO=protein_coding	35.6	15.505	0	11.086	0.0987768	0.0072294	0.0703755	0.27455	-0.140606	0.157681	0.031064	0.690231	7.4	14.8	25.2	1	2	3	1.05871	1.0746	1.0794	0.0823009	0.1038	0.11023		2.7958	30.719	1	3	4	85373000	45636000	39738000	83800000	42955000	40845000	80182000	38454000	41728000	17.8	7.4	14.8	2	1	2
749	Tb927.10.3080	Tb927.10.3080		Tb927.10.3080 | organism=Trypanosoma_brucei_TREU927 | product=methionine biosynthetic protein, putative | location=Tb927_10_v5.1:806054-807238(+) | length=394 | sequence_SO=chromosome | SO=protein_coding	10.9	44.444	0	8.8678	0.0721096	0.669101	-0.0369944	0.202389	0.0375177	0.30232	0.135336	0.0433961	7.1	7.1	10.9	2	2	3	0.863632	1.2055	1.1159	-0.211511	0.269632	0.158208	14.564	22.868	20.783	2	2	3	29671000	14908000	14763000	23141000	10664000	12476000	40231000	17843000	22388000	8.6	8.6	10.9	2	2	3
750	Tb927.10.310	Tb927.10.310	PUF3	Tb927.10.310 | organism=Trypanosoma_brucei_TREU927 | product=pumillio/PUF RNA binding protein 3 (PUF3) | location=Tb927_10_v5.1:87475-89153(+) | length=558 | sequence_SO=chromosome | SO=protein_coding	17	61.06	0	90.453	-0.0604464	0.440458			-0.16671	0.443688	0.586788	0.042902	14.2	11.5	11.1	5	4	3	0.879353	0.98952	1.0135	-0.185486	-0.0151992	0.0193461	15.347	16.411	23.851	5	4	3	65820000	30747000	35074000	66567000	34995000	31572000	37257000	17630000	19627000	15.8	12	0	5	4	0
751	Tb927.10.3100	Tb927.10.3100		Tb927.10.3100 | organism=Trypanosoma_brucei_TREU927 | product=glycerol-3-phosphate acyltransferase, putative | location=Tb927_10_v5.1:810345-812441(+) | length=698 | sequence_SO=chromosome | SO=protein_coding	4.3	78.194	0	7.0674	0.0618338	0.557847					0.197391	0.088631	4.3	2	2	2	1	1	0.937207	1.0464	1.1596	-0.0935602	0.0654344	0.213627	19.689			2	1	1	20516000	9558100	10958000	10912000	6051900	4860600	14520000	7614600	6905300	2	0	2	1	0	1
752	Tb927.10.3120	Tb927.10.3120	COX11	Tb927.10.3120 | organism=Trypanosoma_brucei_TREU927 | product=cytochrome c oxidase assembly protein, putative | location=Tb927_10_v5.1:815505-816203(+) | length=232 | sequence_SO=chromosome | SO=protein_coding	17.7	26.948	0	52.389	0.000882993	0.994335	0.129087	0.0345542	0.0355531	0.599254	0.232934	0.129396	13.4	7.8	7.8	2	1	1	0.957671	0.90105	1.161	-0.0623981	-0.150321	0.215368	7.4291	18.324	13.554	3	2	2	63925000	32524000	31401000	32590000	17440000	15150000	45869000	23473000	22396000	7.8	12.1	7.8	1	2	1
753	Tb927.10.3150	Tb927.10.3150		Tb927.10.3150 | organism=Trypanosoma_brucei_TREU927 | product=N-acetyltransferase, putative | location=Tb927_10_v5.1:822204-822821(+) | length=205 | sequence_SO=chromosome | SO=protein_coding	27.8	23.621	0	76.894	-0.123051	0.102596	0.0652078	0.261762	-0.0172027	0.717453	-0.0331798	0.547618	22.4	22.9	22.9	4	4	4	0.897585	0.88573	0.97386	-0.155879	-0.175061	-0.0382137	7.3059	5.7967	7.8	5	5	6	176890000	89910000	86981000	210810000	116120000	94683000	250730000	139150000	111580000	27.8	27.8	27.8	5	5	5
754	Tb927.10.3170;Tb11.v5.0791	Tb927.10.3170;Tb11.v5.0791	GCN20	Tb927.10.3170 | organism=Trypanosoma_brucei_TREU927 | product=ABC transporter, putative | location=Tb927_10_v5.1:824089-826260(+) | length=723 | sequence_SO=chromosome | SO=protein_coding;Tb11.v5.0791 | organism=Trypanosoma_brucei_TREU927 | product=ABC tra	16.2	82.425	0	19.749	-0.0717701	0.123335	-0.0567677	0.322596					7.2	9.4	9.4	5	4	4	0.980681	0.95688	0.91791	-0.0281448	-0.0635901	-0.123575	30.539	22.612	25.754	5	4	4	65749000	30363000	35387000	58071000	35513000	22559000	67654000	37246000	30408000	5.5	7.2	7.7	2	3	3
755	Tb927.10.3200	Tb927.10.3200	U2AF35	Tb927.10.3200 | organism=Trypanosoma_brucei_TREU927 | product=U2 splicing auxiliary factor, putative (U2AF35) | location=Tb927_10_v5.1:829453-830196(+) | length=247 | sequence_SO=chromosome | SO=protein_coding	30.4	29.114	0	94.742	-0.0204483	0.513335	0.0381209	0.673837	0.0381445	0.576212	-0.0031705	0.882766	23.9	23.9	23.9	7	6	6	1.01911	0.98166	0.95797	0.0273073	-0.0267047	-0.0619476	15.417	9.5076	5.6134	11	9	9	309750000	167940000	141820000	340330000	174750000	165580000	366960000	190210000	176750000	25.5	25.5	23.9	6	6	6
756	Tb927.10.3210	Tb927.10.3210		Tb927.10.3210 | organism=Trypanosoma_brucei_TREU927 | product=delta-1-pyrroline-5-carboxylate dehydrogenase, putative | location=Tb927_10_v5.1:831505-833190(+) | length=561 | sequence_SO=chromosome | SO=protein_coding	69.5	62.036	0	323.31	-0.00518747	0.745907	-0.0296692	0.0303212	0.00892824	0.441081	-0.0820245	0.0217549	65.8	67.4	67.4	29	31	31	1.00907	0.97764	1.0028	0.0130285	-0.0326248	0.0040339	6.9586	7.1369	5.3396	53	51	53	12812000000	6671600000	6140800000	12113000000	6391100000	5721500000	12963000000	6916000000	6047300000	63.6	63.6	57.8	29	29	27
757	Tb927.10.3230	Tb927.10.3230		Tb927.10.3230 | organism=Trypanosoma_brucei_TREU927 | product=protein kinase, putative | location=Tb927_10_v5.1:837649-838770(+) | length=373 | sequence_SO=chromosome | SO=protein_coding	4.8	42.206	0.0042884	2.4527									4.8	4.8	0	1	1	0	0.720981	1.6668		-0.471968	0.737081					1	1	0	4153500	1578500	2575000	3041600	1007400	2034100	0	0	0	0	0	0	0	0	0
758	Tb927.10.3250;Tb11.v5.0824	Tb927.10.3250;Tb11.v5.0824	mS59	Tb927.10.3250 | organism=Trypanosoma_brucei_TREU927 | product=hypothetical protein, conserved | location=Tb927_10_v5.1:839977-840900(+) | length=307 | sequence_SO=chromosome | SO=protein_coding;Tb11.v5.0824 | organism=Trypanosoma_brucei_TREU927 | product=h	11.4	35.309	0	15.454	-0.110285	0.706726			-0.0477355	0.701128	0.585108	0.0157243	5.9	5.9	5.9	1	1	1	0.747384	0.80971	1.3138	-0.420078	-0.304523	0.393746				1	1	1	8958600	3993200	4965400	7828000	3989000	3839100	8912000	4130000	4782000	5.9	0	0	1	0	0
759	Tb927.10.3260;Tb11.v5.0825	Tb927.10.3260	LACS5	Tb927.10.3260 | organism=Trypanosoma_brucei_TREU927 | product=Long-chain-fatty-acid--CoA ligase 5 (EC 6.2.1.3) (Long-chain acyl-CoA synthetase 5) (LACS 5), putative | location=Tb927_10_v5.1:841483-843594(+) | length=703 | sequence_SO=chromosome | SO=protei	42.2	78.983	0	258.53	0.134088	0.0816771	-0.103255	0.000973403	-0.0307133	0.362573	-0.22811	0.0137355	37.1	33.7	35.1	21	19	19	1.03752	1.121	1.1363	0.0531344	0.164786	0.184344	12.309	12.184	15.376	22	24	23	1098200000	541600000	556630000	1148800000	534570000	614230000	1204700000	603040000	601660000	33.9	35.7	32.4	20	22	17
760	Tb927.10.3280;Tb927.9.2020	Tb927.10.3280		Tb927.10.3280 | organism=Trypanosoma_brucei_TREU927 | product=60S ribosomal proteins L38, putative | location=Tb927_10_v5.1:847444-847692(+) | length=82 | sequence_SO=chromosome | SO=protein_coding	32.9	9.5664	0.00057887	3.5944			0.281525	0.0324552					0	9.8	19.5	0	1	2		1.0141	0.73278		0.0201999	-0.448548			60.278	0	1	2	0	0	0	2680500	1377200	1303300	57044000	38895000	18149000	13.4	13.4	9.8	2	1	1
761	Tb927.10.330	Tb927.10.330		Tb927.10.330 | organism=Trypanosoma_brucei_TREU927 | product=hypothetical protein, conserved | location=Tb927_10_v5.1:92649-93956(+) | length=435 | sequence_SO=chromosome | SO=protein_coding	6.4	47.777	0	6.3963									4.8	0	1.6	2	0	1	0.997108			-0.00417776			36.031			2	0	0	14629000	7240000	7389100	0	0	0	0	0	0	4.8	4.8	0	2	2	0
762	Tb927.10.3310	Tb927.10.3310	CMF76b	Tb927.10.3310 | organism=Trypanosoma_brucei_TREU927 | product=hypothetical protein, conserved | location=Tb927_10_v5.1:852096-854936(+) | length=946 | sequence_SO=chromosome | SO=protein_coding	3.1	110.24	0.00056497	3.2204	0.137885	0.381922							3.1	0.8	3.1	2	1	2	1.05373	0.97346	1.2986	0.0755048	-0.0388064	0.376957	1.9567		52.899	2	1	2	49289000	24542000	24747000	33117000	18066000	15051000	28882000	14037000	14845000	0	2.2	2.2	0	1	1
763	Tb927.10.3330	Tb927.10.3330		Tb927.10.3330 | organism=Trypanosoma_brucei_TREU927 | product=hypothetical protein, conserved | location=Tb927_10_v5.1:857768-858817(+) | length=349 | sequence_SO=chromosome | SO=protein_coding	11.2	40.092	0	4.9999	0.276332	0.0592437					0.0722392	0.296719	6.9	4	4	2	1	1	1.28126	1.0989	1.2617	0.357566	0.13606	0.335369	3.5335			2	1	1	60338000	31381000	28957000	20873000	10772000	10101000	22597000	11571000	11026000	0	0	0	0	0	0
764	Tb927.10.3350;Tb11.v5.1021	Tb927.10.3350;Tb11.v5.1021		Tb927.10.3350 | organism=Trypanosoma_brucei_TREU927 | product=hypothetical protein, conserved | location=Tb927_10_v5.1:864807-866444(+) | length=545 | sequence_SO=chromosome | SO=protein_coding;Tb11.v5.1021 | organism=Trypanosoma_brucei_TREU927 | product=v	7.9	60.283	0	35.476									2.8	0	5.1	1	0	2	0.73062		1.0105	-0.452806		0.0150693			35.769	1	0	2	8678400	4245500	4432800	0	0	0	20400000	11041000	9358600	2.8	2.8	0	1	1	0
765	Tb927.10.3380;Tb927.10.3370	Tb927.10.3380;Tb927.10.3370		Tb927.10.3380 | organism=Trypanosoma_brucei_TREU927 | product=60S acidic ribosomal protein P2, putative | location=Tb927_10_v5.1:873629-873973(+) | length=114 | sequence_SO=chromosome | SO=protein_coding;Tb927.10.3370 | organism=Trypanosoma_brucei_TREU927	35.1	11.535	0.00083963	3.072									0	0	0	0	0	0										0	0	0	0	0	0	0	0	0	0	0	0	35.1	0	0	1	0	0
766	Tb927.10.3470	Tb927.10.3470		Tb927.10.3470 | organism=Trypanosoma_brucei_TREU927 | product=hypothetical protein, conserved | location=Tb927_10_v5.1:891235-893661(+) | length=808 | sequence_SO=chromosome | SO=protein_coding	3.7	89.783	0.0060654	2.2107									0	0	0	0	0	0										0	0	0	0	0	0	0	0	0	0	0	0	0	0	0	0	0	0
767	Tb927.10.3480	Tb927.10.3480		Tb927.10.3480 | organism=Trypanosoma_brucei_TREU927 | product=hypothetical protein, conserved | location=Tb927_10_v5.1:894248-896314(+) | length=688 | sequence_SO=chromosome | SO=protein_coding	2.8	76.27	0.0029908	2.6482									0	0	0	0	0	0										0	0	0	0	0	0	0	0	0	0	0	0	0	0	0	0	0	0
768	Tb927.10.3500	Tb927.10.3500	RBSR4	Tb927.10.3500 | organism=Trypanosoma_brucei_TREU927 | product=RNA-binding protein, putative (RBSR4) | location=Tb927_10_v5.1:899704-902340(+) | length=878 | sequence_SO=chromosome | SO=protein_coding	12.2	96.56	0	30.391	-0.000879807	0.987285	0.0785185	0.0825469	0.0560303	0.217463	0.0479541	0.616215	7.4	9.2	9.3	5	7	7	1.05209	1.0121	0.93741	0.0732566	0.0173518	-0.0932479	23.938	12.583	19.81	6	9	9	174030000	86148000	87884000	242960000	129260000	113700000	267190000	141400000	125790000	11	9.9	6.8	8	7	5
769	Tb927.10.3510;Tb11.v5.0886	Tb927.10.3510		Tb927.10.3510 | organism=Trypanosoma_brucei_TREU927 | product=hypothetical protein, conserved | location=Tb927_10_v5.1:903295-908703(+) | length=1802 | sequence_SO=chromosome | SO=protein_coding	4.2	197.82	0.0019337	2.8483									0	0	1.1	0	0	1			1.0506			0.0712135				0	0	1	0	0	0	0	0	0	4519200	2510700	2008600	0.9	0	2.3	1	0	2
770	Tb927.10.3520	Tb927.10.3520	RPT4	Tb927.10.3520 | organism=Trypanosoma_brucei_TREU927 | product=protease regulatory ATPase subunit 4 (RPT4) | location=Tb927_10_v5.1:909983-911182(+) | length=399 | sequence_SO=chromosome | SO=protein_coding	43.4	44.855	0	112.65	-0.0445992	0.048949	0.0150882	0.231624	0.037786	0.20799	0.0405975	0.37691	36.3	34.8	34.8	12	11	11	0.962835	0.96256	0.98343	-0.0546401	-0.0550516	-0.0241057	16.258	15.481	9.5978	13	13	13	627890000	318960000	308930000	551930000	281640000	270290000	574460000	300220000	274240000	34.8	35.1	31.1	11	11	10
771	Tb927.10.3540	Tb927.10.3540	RPA31	Tb927.10.3540 | organism=Trypanosoma_brucei_TREU927 | product=hypothetical protein, conserved | location=Tb927_10_v5.1:915333-916013(+) | length=226 | sequence_SO=chromosome | SO=protein_coding	24.8	24.291	0.00030331	4.2759	-0.191786	0.443391	0.13274	0.351166	-0.30341	0.180941			15.9	24.8	8.8	1	2	1	0.676407	1.0959	0.90536	-0.564037	0.132116	-0.143437		56.878		1	3	1	26854000	11656000	15198000	77804000	40380000	37424000	16832000	9289500	7542400	15.9	15.9	15.9	1	1	1
772	Tb927.10.3560	Tb927.10.3560	PRMT1-PRO	Tb927.10.3560 | organism=Trypanosoma_brucei_TREU927 | product=arginine N-methyltransferase, putative | location=Tb927_10_v5.1:921972-923141(+) | length=389 | sequence_SO=chromosome | SO=protein_coding	45.8	42.121	0	102.49	0.00208137	0.921518	-0.0233131	0.406287	-0.0730879	0.264904	-0.0653446	0.600448	38.3	26.5	30.1	11	9	10	1.00235	1.0237	0.97879	0.00337986	0.033793	-0.0309287	3.1364	7.1894	11.16	11	10	11	596480000	322240000	274240000	568640000	295450000	273180000	653400000	341050000	312350000	21.3	23.9	23.1	7	8	8
773	Tb927.10.3570;Tb11.v5.1042	Tb927.10.3570	KREX2	Tb927.10.3570 | organism=Trypanosoma_brucei_TREU927 | product=KREX2 (KREX2) | location=Tb927_10_v5.1:924539-927262(+) | length=907 | sequence_SO=chromosome | SO=protein_coding	28.3	99.416	0	79.373	0.0480407	0.207398	0.0346129	0.458799	-0.0145539	0.938755	0.0624093	0.484125	23.6	17.1	15.8	12	9	9	1.0352	1.0661	1.0013	0.0499049	0.0923428	0.00187429	16.942	8.0696	8.1877	11	10	10	238710000	123740000	114970000	176640000	94130000	82514000	177910000	95778000	82135000	23.3	24.4	18.7	13	13	10
774	Tb927.10.3580	Tb927.10.3580	mS58	Tb927.10.3580 | organism=Trypanosoma_brucei_TREU927 | product=hypothetical protein, conserved | location=Tb927_10_v5.1:927654-928628(+) | length=324 | sequence_SO=chromosome | SO=protein_coding	11.4	35.612	0	8.2088	0.310101	0.188449	0.217525	0.582116	-0.206568	0.0666324	0.16067	0.549413	4.9	9	4.9	1	2	1	1.32287	1.0015	1.4384	0.403675	0.00216242	0.524465		0.70018		1	2	1	8315300	4728700	3586600	10068000	5149400	4918700	8371100	4113200	4257900	4.9	7.4	4.9	1	2	1
775	Tb927.10.3590	Tb927.10.3590		Tb927.10.3590 | organism=Trypanosoma_brucei_TREU927 | product=hypothetical protein, conserved | location=Tb927_10_v5.1:928905-930584(+) | length=559 | sequence_SO=chromosome | SO=protein_coding	4.1	62.825	0.00056721	3.2727	-0.00255363	0.970776							2.1	2.1	4.1	1	1	2	0.953743	0.95912	1.0874	-0.0683269	-0.0602168	0.120883			8.1955	1	1	2	9392000	5310500	4081500	9272600	5022400	4250100	24157000	13894000	10263000	0	2.1	2.1	0	1	1
776	Tb927.10.360	Tb927.10.360		Tb927.10.360 | organism=Trypanosoma_brucei_TREU927 | product=hypothetical protein, conserved | location=Tb927_10_v5.1:100266-101177(+) | length=303 | sequence_SO=chromosome | SO=protein_coding	7.9	33.791	0.00030703	4.4823	0.109696	0.680547							7.9	7.9	7.9	1	1	1	1.32263	0.78788	1.2055	0.403408	-0.343952	0.269632				1	1	1	8093200	4757800	3335300	4323000	2601900	1721100	3919800	2131700	1788100	0	0	0	0	0	0
777	Tb927.10.3640	Tb927.10.3640	NP	Tb927.10.3640 | organism=Trypanosoma_brucei_TREU927 | product=hypothetical protein, conserved | location=Tb927_10_v5.1:942973-943827(-) | length=284 | sequence_SO=chromosome | SO=protein_coding	14.8	31.534	0	7.5452	-0.0919392	0.286891	-0.197317	0.0908583	-0.20748	0.0361215	-0.253746	0.0950808	10.9	10.9	10.6	3	3	3	0.858738	0.98289	0.9786	-0.219711	-0.0248981	-0.0312088	15.722	5.0939	111.21	4	4	4	172970000	84899000	88071000	118430000	62449000	55978000	99060000	60988000	38072000	6.7	10.6	10.6	2	3	3
778	Tb927.10.3650	Tb927.10.3650	FRDm1	Tb927.10.3650 | organism=Trypanosoma_brucei_TREU927 | product=NADH-dependent fumarate reductase, putative | location=Tb927_10_v5.1:945876-949574(-) | length=1232 | sequence_SO=chromosome | SO=protein_coding	20.9	133.53	0	63.145	-0.112602	0.59509	-0.0302137	0.78924	0.0660074	0.466465	0.0381253	0.13856	5.9	10.1	10.8	3	5	6	0.723014	1.0119	1.0815	-0.467905	0.0170667	0.113034	135.08	17.55	11.201	3	5	6	124150000	84467000	39679000	81571000	43660000	37911000	203480000	131400000	72082000	12.1	12.3	7.9	6	6	3
779	Tb927.10.3660	Tb927.10.3660	cASAT	Tb927.10.3660 | organism=Trypanosoma_brucei_TREU927 | product=aspartate aminotransferase | location=Tb927_10_v5.1:952692-953903(-) | length=403 | sequence_SO=chromosome | SO=protein_coding	38.5	44.787	0	50.486	0.0188994	0.819311	-0.185552	0.0979593	-0.0554061	0.208965	-0.104745	0.0961981	31.3	15.6	21.8	8	5	6	1.07623	1.0543	0.91664	0.105986	0.0762854	-0.125573	36.71	5.617	12.958	8	5	6	194670000	100830000	93842000	174040000	89103000	84937000	252740000	133940000	118800000	21.3	25.1	30.5	6	7	8
780	Tb927.10.3670	Tb927.10.3670		Tb927.10.3670 | organism=Trypanosoma_brucei_TREU927 | product=hypothetical protein, conserved | location=Tb927_10_v5.1:954669-956135(-) | length=488 | sequence_SO=chromosome | SO=protein_coding	5.7	52.231	0.00030637	4.4418	-0.0379072	0.608668	0.213836	0.0336591					5.7	2.9	2.9	2	1	1	1.05776	0.9585	0.91156	0.0810185	-0.0611497	-0.13359	1.6893			2	1	1	35440000	18717000	16723000	18309000	8613300	9695400	16187000	8238700	7947800	2.9	2.9	2.9	1	1	1
781	Tb927.10.370	Tb927.10.370	CNB	Tb927.10.370 | organism=Trypanosoma_brucei_TREU927 | product=calcineurin B subunit, putative | location=Tb927_10_v5.1:101719-102258(+) | length=179 | sequence_SO=chromosome | SO=protein_coding	19.6	19.872	0	4.5606							0.00413017	0.967878	19.6	19.6	8.4	2	2	1	0.925926	0.30898		-0.111031	-1.69441					1	1	0	9695700	5264900	4430800	35021000	28024000	6996900	0	0	0	19.6	19.6	8.4	2	2	1
782	Tb927.10.3700	Tb927.10.3700	AMPKG	Tb927.10.3700 | organism=Trypanosoma_brucei_TREU927 | product=predicted CBS domain protein | location=Tb927_10_v5.1:964251-965759(-) | length=502 | sequence_SO=chromosome | SO=protein_coding	27.1	55.222	0	112.97	0.060755	0.0525753	0.159151	0.0219166	0.0488294	0.491139	0.0743273	0.290048	10.6	15.1	22.5	4	4	5	1.02835	1.0375	1.0635	0.0403337	0.0531113	0.08882	4.449	12.644	24.08	5	5	6	65465000	33474000	31991000	52064000	25253000	26812000	59792000	29920000	29872000	13.3	13.1	10.6	5	4	4
783	Tb927.10.3710;Tb11.v5.0761	Tb927.10.3710;Tb11.v5.0761	PA26	Tb927.10.3710 | organism=Trypanosoma_brucei_TREU927 | product=proteasome activator protein PA26 | location=Tb927_10_v5.1:966040-966735(-) | length=231 | sequence_SO=chromosome | SO=protein_coding;Tb11.v5.0761 | organism=Trypanosoma_brucei_TREU927 | product	68	25.258	0	114.07	0.0286045	0.333599	-0.0634218	0.0295985	-0.0365195	0.0624065	0.000162395	0.995992	60.6	58.9	58.9	10	10	10	1.05253	1.0043	1.004	0.0738639	0.00619029	0.00575927	9.0727	7.7466	13.889	14	17	16	1264500000	637830000	626640000	1396000000	716180000	679800000	1330300000	703040000	627230000	61.5	54.1	48.1	11	9	8
784	Tb927.10.3740	Tb927.10.3740		Tb927.10.3740 | organism=Trypanosoma_brucei_TREU927 | product=hypothetical protein, conserved | location=Tb927_10_v5.1:971864-973306(-) | length=480 | sequence_SO=chromosome | SO=protein_coding	6.5	54.375	0.00056545	3.235			0.231199	0.105092					0	2.1	2.1	0	1	1		1.0272	0.9487		0.0387171	-0.0759761				0	1	1	0	0	0	17801000	9519600	8281600	18763000	8131900	10631000	2.1	2.1	2.1	1	1	1
785	Tb927.10.3760	Tb927.10.3760		Tb927.10.3760 | organism=Trypanosoma_brucei_TREU927 | product=vacuolar ATP synthase subunit d, putative | location=Tb927_10_v5.1:976750-977601(-) | length=283 | sequence_SO=chromosome | SO=protein_coding	7.8	31.285	0.00030553	4.3902	-0.0334037	0.224455	0.0707696	0.481659			0.224717	0.0989849	7.8	7.8	7.8	1	1	1	0.951565	0.98764	0.99265	-0.0716254	-0.0179428	-0.010643				1	1	1	23392000	12400000	10993000	23742000	13552000	10189000	30619000	16322000	14297000	7.8	7.8	7.8	1	1	1
786	Tb927.10.3770	Tb927.10.3770		Tb927.10.3770 | organism=Trypanosoma_brucei_TREU927 | product=predicted TPR repeat protein | location=Tb927_10_v5.1:978150-980252(-) | length=700 | sequence_SO=chromosome | SO=protein_coding	15.4	78.604	0	122.57	-0.301519	0.145141	-0.0919386	0.327207	-0.0696973	0.687578	0.0995071	0.19847	13	9.7	5	6	5	2	0.935716	0.83031	0.68757	-0.0958569	-0.268278	-0.540421	11.334	19.747	34.46	9	5	2	168770000	83999000	84767000	71232000	37528000	33704000	28638000	15201000	13438000	15.4	13	8.3	7	6	4
787	Tb927.10.3790;Tb11.v5.0583;Tb11.v5.0603	Tb927.10.3790		Tb927.10.3790 | organism=Trypanosoma_brucei_TREU927 | product=hypothetical protein, conserved | location=Tb927_10_v5.1:986130-997835(-) | length=3901 | sequence_SO=chromosome | SO=protein_coding	6.8	432.89	0	258.31	-0.0451805	0.350451	0.0378915	0.350132	-0.0969677	0.296961	0.0308012	0.888466	4.6	3.5	4.5	9	9	11	0.924044	1.0102	0.97521	-0.113967	0.0146409	-0.0362152	10.506	14.022	15.895	9	10	14	100950000	51632000	49314000	90729000	50913000	39816000	105460000	54694000	50769000	4.4	4.8	2.9	9	11	7
788	Tb927.10.3800	Tb927.10.3800		Tb927.10.3800 | organism=Trypanosoma_brucei_TREU927 | product=predicted RING finger protein | location=Tb927_10_v5.1:998193-1001219(-) | length=1008 | sequence_SO=chromosome | SO=protein_coding	5.6	108.12	0.0060766	2.2301	-0.0622176	0.382004			-0.022853	0.841471			4.2	4.2	4.1	2	2	2	0.96581	0.89217	1.0197	-0.0501882	-0.164609	0.0281448	2.465	14.207	34.956	2	2	2	40908000	20150000	20759000	30738000	16286000	14452000	20556000	10373000	10183000	0	0	0	0	0	0
789	Tb927.10.3810	Tb927.10.3810	NUP65	Tb927.10.3810 | organism=Trypanosoma_brucei_TREU927 | product=hypothetical protein, conserved | location=Tb927_10_v5.1:1001904-1003691(-) | length=595 | sequence_SO=chromosome | SO=protein_coding	4.9	64.888	0.00030202	4.1993			-0.140691	0.371945					0	3.2	4.9	0	1	2		0.92667	1.0055		-0.109872	0.00791308		0	5.8847	0	2	3	0	0	0	36095000	19576000	16520000	22203000	12067000	10135000	3.2	3.2	3.2	1	1	1
790	Tb927.10.3820	Tb927.10.3820		Tb927.10.3820 | organism=Trypanosoma_brucei_TREU927 | product=hypothetical protein, conserved | location=Tb927_10_v5.1:1004326-1010769(-) | length=2147 | sequence_SO=chromosome | SO=protein_coding	4.2	233.13	0	7.0255	-0.244734	0.274086							1.1	1.1	2.2	1	1	2	1.04455	0.70861	0.81217	0.0628816	-0.496936	-0.300146			35.389	1	1	2	2395400	1251000	1144400	3864900	2225700	1639300	8496200	4157600	4338600	1.1	2.2	0	1	2	0
791	Tb927.11.14130;Tb927.10.3840	Tb927.11.14130;Tb927.10.3840		Tb927.11.14130 | organism=Trypanosoma_brucei_TREU927 | product=ribosomal protein L18, putative | location=Tb927_11_v5.1:3745050-3745589(+) | length=179 | sequence_SO=chromosome | SO=protein_coding;Tb927.10.3840 | organism=Trypanosoma_brucei_TREU927 | produ	57.5	20.904	0	141.25	-0.0300152	0.223025	0.0960497	0.000614154	-0.0295921	0.437543	0.158481	6.08153e-05	37.4	46.9	46.4	6	8	8	1.00303	0.96838	0.96724	0.00436353	-0.0463548	-0.0480542	8.003	3.7326	4.252	9	9	10	2396900000	1226400000	1170600000	2375100000	1234000000	1141100000	2408600000	1316800000	1091800000	52	41.3	43.6	9	7	8
792	Tb927.10.3860	Tb927.10.3860		Tb927.10.3860 | organism=Trypanosoma_brucei_TREU927 | product=SNF-7-like protein, putative | location=Tb927_10_v5.1:1015899-1016561(-) | length=220 | sequence_SO=chromosome | SO=protein_coding	22.3	25.011	0	56.498	0.183206	0.377522	-0.17278	0.122961	-0.137943	0.188266	-0.075575	0.645022	22.3	9.5	9.5	2	1	1	1.40861	0.96187	1.0803	0.494272	-0.0560862	0.111432	1.2402	17.874	22.87	2	2	2	13603000	6837000	6765800	20060000	10711000	9349300	21487000	10444000	11044000	9.5	9.5	9.5	1	1	1
793	Tb927.10.390	Tb927.10.390		Tb927.10.390 | organism=Trypanosoma_brucei_TREU927 | product=hypothetical protein, conserved | location=Tb927_10_v5.1:104432-104881(+) | length=149 | sequence_SO=chromosome | SO=protein_coding	63.1	16.343	0	143.21	-0.0219608	0.71717	-0.0255488	0.452	-0.0111893	0.654906	0.0140039	0.468887	37.6	37.6	48.3	3	3	4	1.0447	0.99262	0.92128	0.0630926	-0.0106866	-0.118288	5.2482	14.501	23.106	5	4	5	341620000	174310000	167310000	259850000	143410000	116440000	254370000	135650000	118720000	37.6	37.6	37.6	3	3	3
794	Tb927.10.3900	Tb927.10.3900		Tb927.10.3900 | organism=Trypanosoma_brucei_TREU927 | product=protein kinase, putative | location=Tb927_10_v5.1:1032255-1034477(-) | length=740 | sequence_SO=chromosome | SO=protein_coding	6.4	83.218	0	5.2969	0.195776	0.232552	-0.153192	0.448628					3	1.5	1.2	2	1	1	1	1.3198	1.1384	0	0.400319	0.187008	7.9539			2	1	1	26025000	13114000	12912000	6372300	2622600	3749600	7817500	4808000	3009500	5.1	6.4	1.5	3	4	1
795	Tb927.10.3950	Tb927.10.3950		Tb927.10.3950 | organism=Trypanosoma_brucei_TREU927 | product=hypothetical protein, conserved | location=Tb927_10_v5.1:1045830-1046873(-) | length=347 | sequence_SO=chromosome | SO=protein_coding	16.1	36.502	0	53.538	-0.0497794	0.0248121	0.0661451	0.138347	-0.136495	0.137473	0.182813	0.143904	13.8	6.9	6.9	4	2	2	0.966931	0.97494	0.95647	-0.0485152	-0.0366147	-0.0642084	45.335	8.9826	2.6054	5	2	2	72918000	37489000	35428000	65861000	34532000	31329000	68364000	38396000	29968000	10.7	6.9	4.9	3	2	1
796	Tb927.10.3970	Tb927.10.3970		Tb927.10.3970 | organism=Trypanosoma_brucei_TREU927 | product=hypothetical protein, conserved | location=Tb927_10_v5.1:1051292-1052842(-) | length=516 | sequence_SO=chromosome | SO=protein_coding	5.8	55.386	0	5.0925			-0.191563	0.134794					2.7	0	2.7	1	0	1	0.879894		0.29093	-0.184598		-1.78126				1	0	1	8667500	4130300	4537100	0	0	0	6002000	4959100	1042900	2.7	2.7	2.7	1	1	1
797	Tb927.10.3990	Tb927.10.3990	DHH1	Tb927.10.3990 | organism=Trypanosoma_brucei_TREU927 | product=DHH1 (DHH1) | location=Tb927_10_v5.1:1055560-1056780(-) | length=406 | sequence_SO=chromosome | SO=protein_coding	62.8	46.468	0	323.31	-0.013899	0.300365	0.021433	0.0849503	-0.0128753	0.256596	0.0266397	0.492611	54.9	59.1	59.1	23	22	22	0.980681	1.0038	0.9869	-0.0281448	0.00547185	-0.0190242	14.308	10.561	7.6053	34	35	34	5953500000	3068500000	2885000000	5061200000	2707900000	2353400000	5170200000	2784500000	2385700000	59.1	62.8	58.9	25	25	21
798	Tb927.10.4000	Tb927.10.4000		Tb927.10.4000 | organism=Trypanosoma_brucei_TREU927 | product=methylglutaconyl-CoA hydratase, mitochondrial precursor, putative | location=Tb927_10_v5.1:1058124-1058957(-) | length=277 | sequence_SO=chromosome | SO=protein_coding	41.9	29.195	0	50.488	-0.0419448	0.314203	0.00286129	0.953168	-0.00066165	0.987893	0.108597	0.188949	27.8	28.2	31.8	4	4	5	1.01125	0.93821	0.96597	0.0161326	-0.0920172	-0.0499497	7.1795	15.867	21.723	6	6	7	619550000	318840000	300710000	565560000	302430000	263130000	684920000	360380000	324550000	35.7	35.7	39	6	6	7
799	Tb927.10.4010	Tb927.10.4010		Tb927.10.4010 | organism=Trypanosoma_brucei_TREU927 | product=hypothetical protein, conserved | location=Tb927_10_v5.1:1059488-1061536(-) | length=682 | sequence_SO=chromosome | SO=protein_coding	26.5	73.756	0	47.829	-0.132622	0.137422	0.179748	0.0450108	-0.016911	0.468871	0.0725545	0.393822	11.4	17.3	15.4	4	7	7	0.984446	0.87824	0.87786	-0.0226164	-0.187313	-0.187937	38.094	10.594	12.983	4	9	7	108330000	56750000	51576000	198750000	102570000	96180000	75551000	44376000	31175000	19.1	19.8	13.3	8	8	5
800	Tb927.10.4040	Tb927.10.4040		Tb927.10.4040 | organism=Trypanosoma_brucei_TREU927 | product=3-keto-dihydrosphingosine reductase | location=Tb927_10_v5.1:1063662-1064708(-) | length=348 | sequence_SO=chromosome | SO=protein_coding	26.1	38.045	0	61.083	0.023164	0.654293	0.174041	0.077277	0.203057	0.114178	0.296714	0.453135	23.3	15.5	19.3	5	3	5	0.965158	1.0737	1.0126	-0.0511633	0.102591	0.0180644	71.823	34.837	47.379	4	5	5	100720000	40694000	60022000	181560000	76554000	105000000	146630000	57759000	88866000	8.6	8.6	15.5	2	2	3
801	Tb927.10.4060	Tb927.10.4060		Tb927.10.4060 | organism=Trypanosoma_brucei_TREU927 | product=hypothetical protein, conserved | location=Tb927_10_v5.1:1071270-1072376(-) | length=368 | sequence_SO=chromosome | SO=protein_coding	20.7	39.938	0	34.772	0.140977	0.45344	0.36507	0.0984291	-0.137606	0.228742			7.6	20.7	12.5	2	6	3	1.35975	0.96738	1.0192	0.44334	-0.0478454	0.0274372	41.113	17.163	9.919	2	6	3	50730000	29062000	21668000	69852000	37319000	32533000	52306000	25532000	26774000	11.1	11.1	16	3	3	4
802	Tb927.10.4080	Tb927.10.4080		Tb927.10.4080 | organism=Trypanosoma_brucei_TREU927 | product=hypothetical protein, conserved | location=Tb927_10_v5.1:1074581-1078132(-) | length=1183 | sequence_SO=chromosome | SO=protein_coding	16.6	127.1	0	23.009	-0.0191411	0.847203	-0.0966709	0.151892	0.0317536	0.0702877	0.051913	0.321191	15.6	14.5	14.5	4	4	4	0.874049	1.0496	1.0475	-0.194213	0.0698396	0.0669502	14.727	6.5853	4.5667	3	4	4	64715000	34452000	30263000	322560000	167090000	155470000	385590000	208020000	177570000	12.7	14.5	14.5	2	3	4
803	Tb927.10.4120;Tb927.10.4110	Tb927.10.4120;Tb927.10.4110	RPL30	Tb927.10.4120 | organism=Trypanosoma_brucei_TREU927 | product=60S ribosomal protein L30 (RPL30) | location=Tb927_10_v5.1:1082682-1082999(-) | length=105 | sequence_SO=chromosome | SO=protein_coding;Tb927.10.4110 | organism=Trypanosoma_brucei_TREU927 | prod	57.1	11.512	0	113.63	-0.0513952	0.386713	0.0702467	0.481697	-0.0414783	0.779762			57.1	57.1	57.1	6	5	6	0.904895	1.004	0.98913	-0.144177	0.00575927	-0.015768	11.337	4.2901	7.7191	6	6	7	313120000	154840000	158280000	170660000	93628000	77036000	329790000	178410000	151380000	57.1	57.1	39	6	5	4
804	Tb927.10.4130	Tb927.10.4130	NDUFA5	Tb927.10.4130 | organism=Trypanosoma_brucei_TREU927 | product=NDUFA5/B13 subunit, putative | location=Tb927_10_v5.1:1084527-1085324(-) | length=265 | sequence_SO=chromosome | SO=protein_coding	20.4	31.032	0	16.56	-0.0802352	0.570205	-0.431813	0.00882848	-0.0548924	0.485079	-0.441336	0.0537206	15.8	20.4	15.8	3	4	3	0.816727	1.087	0.95331	-0.292075	0.120352	-0.0689827	4.2175	7.1141	9.7534	4	5	5	137140000	64629000	72511000	129820000	62886000	66935000	141820000	79584000	62232000	11.7	11.7	9.8	2	2	2
805	Tb927.10.4180	Tb927.10.4180		Tb927.10.4180 | organism=Trypanosoma_brucei_TREU927 | product=TFIIF-stimulated CTD phosphatase, putative | location=Tb927_10_v5.1:1098448-1099191(-) | length=247 | sequence_SO=chromosome | SO=protein_coding	43.3	28.189	0	137.77	0.0821928	0.0748829	0.113167	0.184181	0.102142	0.0559855	0.103801	0.0732637	30	27.9	27.9	6	4	4	1.04955	1.093	1.0342	0.0697698	0.128293	0.0485152	10.519	10.905	9.3349	5	5	5	149580000	71704000	77876000	104760000	55271000	49484000	127070000	63500000	63572000	25.9	38.5	35.2	4	6	5
806	Tb927.10.4220	Tb927.10.4220		Tb927.10.4220 | organism=Trypanosoma_brucei_TREU927 | product=hypothetical protein, conserved | location=Tb927_10_v5.1:1109764-1110693(+) | length=309 | sequence_SO=chromosome | SO=protein_coding	23.9	34.243	0	11.289	-0.0934185	0.0677907	0.244616	0.478198	0.0363948	0.40773	-0.115035	0.155518	16.2	23.9	23.9	3	5	5	0.943663	0.90632	0.9628	-0.0836559	-0.141908	-0.054692	7.2998	18.268	14.79	3	5	5	36867000	17839000	19029000	82044000	45817000	36227000	87314000	48020000	39293000	6.8	6.8	11	2	2	3
807	Tb927.10.4240	Tb927.10.4240		Tb927.10.4240 | organism=Trypanosoma_brucei_TREU927 | product=hypothetical protein, conserved | location=Tb927_10_v5.1:1112059-1112421(+) | length=120 | sequence_SO=chromosome | SO=protein_coding	33.3	14.753	0	11.006	-0.062582	0.0423806	0.00851572	0.846776	-0.134138	0.00254712	-0.0594049	0.228559	23.3	26.7	26.7	3	4	4	0.944912	0.97468	0.9533	-0.0817487	-0.0369995	-0.0689978	24.611	32.786	22.812	4	4	4	298540000	148110000	150430000	268240000	138590000	129640000	392400000	227810000	164590000	26.7	26.7	18.3	4	4	3
808	Tb927.10.4250	Tb927.10.4250	ARL2	Tb927.10.4250 | organism=Trypanosoma_brucei_TREU927 | product=ADP-ribosylation factor-like 2, arl2 (ARL2) | location=Tb927_10_v5.1:1112688-1113248(+) | length=186 | sequence_SO=chromosome | SO=protein_coding	22	20.796	0	38.293	0.115542	0.661767	0.103927	0.404264					15.6	15.6	15.6	2	2	2	0.794344	1.3267	1.2066	-0.332164	0.407842	0.270947	26.282	22.638	19.441	3	3	3	23120000	10863000	12257000	22525000	11292000	11233000	21567000	10267000	11301000	22	22	15.6	3	3	2
809	Tb927.10.4280	Tb927.10.4280		Tb927.10.4280 | organism=Trypanosoma_brucei_TREU927 | product=hypothetical protein, conserved | location=Tb927_10_v5.1:1116381-1116986(+) | length=201 | sequence_SO=chromosome | SO=protein_coding	37.3	24.055	0	112.04	-0.0744101	0.353562	-0.00120055	0.953316	0.0570488	0.753858	-0.0929774	0.689047	25.9	31.8	25.9	3	4	3	0.983381	0.87182	0.9992	-0.0241778	-0.197898	-0.00115462	10.039	12.022	23.711	4	5	4	350250000	183310000	166940000	288780000	155260000	133520000	353770000	186640000	167140000	20.9	26.4	13.4	2	3	2
810	Tb927.10.430	Tb927.10.430		Tb927.10.430 | organism=Trypanosoma_brucei_TREU927 | product=hypothetical protein, conserved | location=Tb927_10_v5.1:114042-115163(+) | length=373 | sequence_SO=chromosome | SO=protein_coding	19.3	41.585	0	17.118	0.0507069	0.639271	0.0878842	0.0755995	0.101775	0.517144	0.23117	0.0754913	10.5	10.5	10.5	3	3	3	1.13937	0.91653	1.0641	0.188233	-0.125746	0.0896337	24.051	7.7889	10.433	3	3	4	80122000	46167000	33955000	57675000	29502000	28172000	94697000	49953000	44744000	10.5	19.3	10.5	3	4	3
811	Tb927.10.450	Tb927.10.450	CMF62	Tb927.10.450 | organism=Trypanosoma_brucei_TREU927 | product=hypothetical protein, conserved | location=Tb927_10_v5.1:116855-118612(+) | length=585 | sequence_SO=chromosome | SO=protein_coding	22.4	65.63	0	171.53	0.0625612	0.57018	0.0686267	0.45488	-0.0900057	0.615395	0.277716	0.126095	11.3	16.6	10.6	4	6	4	0.918189	1.1189	1.1086	-0.123136	0.162081	0.148739	22.61	8.0461	34.56	4	6	4	104130000	54182000	49947000	113580000	61540000	52036000	63606000	29175000	34431000	11.6	11.6	9.9	5	5	4
[truncated: 3,093 more rows]
[truncated: 75 more columns]
